# Supplementary material for: Descriptive analysis of horse movement networks during the 2015 equestrian season in Ontario, Canada
Source: PLoS One. 2019 Jul 11;14(7):e0219771. doi: 10.1371/journal.pone.0219771 (PMC6622551; doi:10.1371/journal.pone.0219771)
Supplement: S1 File — Horse movements were collected from 197 horse owners using monthly online questionnaires. (XLSX) [file pone.0219771.s001.xlsx]

## Sheet: ANY scenario
scenario	target	source	date	reason	n_horses	distance
any	1	482	2015-07-03	Return home	1	148.121
any	3	225	2015-06-07	Return home	1	50.6378
any	3	521	2015-08-05	Return home	1	0
any	3	586	2015-08-26	Return home	1	4.38211
any	3	586	2015-08-19	Return home	1	4.38211
any	3	229	2015-05-12	Return home	1	0
any	3	225	2015-08-03	Return home	1	50.6378
any	3	229	2015-10-20	Return home	1	0
any	3	225	2015-09-07	Return home	1	50.6378
any	3	229	2015-05-05	Return home	1	0
any	3	229	2015-06-09	Return home	1	0
any	3	499	2015-07-29	Return home	1	14.743
any	3	229	2015-11-01	Return home	1	0
any	3	498	2015-07-15	Return home	1	14.743
any	3	229	2015-06-02	Return home	1	0
any	3	229	2015-05-26	Return home	1	0
any	3	377	2015-10-12	Return home	1	46.3189
any	3	229	2015-05-19	Return home	1	0
any	3	225	2015-05-18	Return home	1	50.6378
any	3	229	2015-07-26	Return home	1	0
any	3	229	2015-06-23	Return home	1	0
any	3	225	2015-07-01	Return home	1	50.6378
any	3	229	2015-08-25	Return home	1	0
any	3	230	2015-05-29	Return home	1	21.6614
any	3	229	2015-06-30	Return home	1	0
any	4	224	2015-05-24	Return home	2	76.5883
any	4	223	2015-07-21	Return home	1	32.6642
any	4	295	2015-07-05	Return home	1	62.999
any	4	60	2015-09-02	Training	1	17.177
any	4	295	2015-06-07	Return home	1	62.999
any	4	60	2015-07-16	Training	1	17.177
any	4	667	2015-09-13	Return home	1	53.7431
any	4	222	2015-08-29	Return home	1	81.1444
any	5	587	2015-08-07	Return home	1	187.929
any	5	227	2015-05-16	Return home	1	214.885
any	5	299	2015-05-18	Return home	1	30.3311
any	5	734	2015-10-09	Return home	2	107.945
any	7	237	2015-07-17	Return home	1	7.56075
any	8	222	2015-08-30	Return home	1	65.8631
any	8	275	2015-05-04	Return home	1	28.9186
any	8	275	2015-06-09	Return home	1	28.9186
any	10	589	2015-08-08	Return home	2	0
any	10	231	2015-11-16	Return home	1	371.462
any	10	587	2015-08-06	Return home	2	134.574
any	10	588	2015-08-06	Return home	2	58.5334
any	10	669	2015-09-27	Return home	1	0
any	11	533	2015-08-09	Return home	1	328.951
any	11	222	2015-05-31	Return home	1	303.852
any	11	222	2015-09-30	Return home	1	303.852
any	11	295	2015-08-17	Return home	1	324.591
any	11	378	2015-06-21	Return home	1	62.5509
any	12	234	2015-05-24	Return home	1	117.482
any	12	500	2015-07-04	Return home	1	43.7329
any	12	270	2015-06-21	Return home	1	48.5057
any	12	233	2015-05-03	Return home	1	84.2475
any	12	338	2015-09-07	Return home	1	20.8726
any	12	736	2015-10-11	Return home	1	21.8153
any	12	670	2015-09-12	Return home	1	55.7641
any	12	670	2015-10-03	Return home	1	55.7641
any	13	234	2015-08-09	Return home	1	117.482
any	13	270	2015-06-21	Return home	1	48.5057
any	13	338	2015-08-14	Return home	1	20.8726
any	13	270	2015-05-18	Return home	1	48.5057
any	13	670	2015-09-26	Return home	1	55.7641
any	13	234	2015-05-23	Return home	1	117.482
any	13	270	2015-08-27	Return home	1	48.5057
any	13	234	2015-07-25	Return home	1	117.482
any	13	338	2015-09-05	Return home	1	20.8726
any	14	291	2015-08-31	Return home	1	110.707
any	14	234	2015-07-26	Return home	1	127.548
any	14	311	2015-05-16	Return home	1	61.3816
any	14	481	2015-08-08	Return home	1	133.403
any	14	101	2015-11-01	Training	1	9.875
any	14	338	2015-08-23	Return home	1	63.0498
any	14	234	2015-05-24	Return home	1	127.548
any	14	233	2015-05-09	Return home	1	96.4363
any	14	311	2015-06-21	Return home	1	61.3816
any	15	234	2015-07-25	Return home	1	121.749
any	15	234	2015-05-23	Return home	1	121.749
any	15	222	2015-05-18	Return home	1	65.8631
any	15	670	2015-09-13	Return home	1	56.1551
any	15	670	2015-09-26	Return home	1	56.1551
any	15	233	2015-05-03	Return home	1	90.0148
any	15	671	2015-09-05	Return home	1	66.9648
any	15	270	2015-06-21	Return home	1	60.4097
any	15	670	2015-09-12	Return home	1	56.1551
any	15	338	2015-09-07	Return home	1	14.5629
any	15	338	2015-08-23	Return home	1	14.5629
any	15	234	2015-08-08	Training	1	121.749
any	16	227	2015-07-12	Return home	1	11.0034
any	16	227	2015-08-08	Return home	1	11.0034
any	16	501	2015-07-25	Return home	1	21.4907
any	16	591	2015-08-23	Return home	1	14.9035
any	16	227	2015-08-19	Return home	1	11.0034
any	17	224	2015-07-19	Return home	1	453.415
any	18	31	2015-05-10	Return home	1	76.2142
any	18	31	2015-09-06	Return home	1	76.2142
any	18	31	2015-09-14	Return home	1	76.2142
any	18	31	2015-08-02	Return home	1	76.2142
any	18	31	2015-05-24	Return home	1	76.2142
any	18	31	2015-08-17	Return home	1	76.2142
any	18	31	2015-07-19	Return home	1	76.2142
any	18	31	2015-06-14	Return home	1	76.2142
any	19	380	2015-10-09	Return home	1	54.1246
any	19	380	2015-10-01	Return home	1	54.1246
any	19	502	2015-07-24	Return home	1	61.2267
any	19	380	2015-09-24	Return home	1	54.1246
any	19	380	2015-07-10	Return home	1	54.1246
any	19	380	2015-07-03	Return home	1	54.1246
any	19	380	2015-10-17	Return home	1	54.1246
any	19	327	2015-05-31	Return home	1	77.0366
any	19	380	2015-06-19	Return home	1	54.1246
any	19	380	2015-09-03	Return home	1	54.1246
any	19	380	2015-06-11	Return home	1	54.1246
any	19	380	2015-06-26	Return home	1	54.1246
any	19	380	2015-09-10	Return home	1	54.1246
any	19	379	2015-06-03	Return home	1	74.3342
any	19	380	2015-09-17	Return home	1	54.1246
any	20	227	2015-06-13	Return home	1	32.9672
any	20	227	2015-10-04	Return home	1	32.9672
any	20	227	2015-09-27	Return home	1	32.9672
any	20	227	2015-08-16	Return home	1	32.9672
any	22	737	2015-10-19	Return home	1	4.97635
any	22	789	2015-11-09	Return home	1	4.97635
any	22	593	2015-08-12	Return home	1	4.97635
any	22	503	2015-07-11	Return home	1	33.003
any	22	789	2015-11-09	Return home	1	4.97635
any	22	738	2015-10-25	Return home	1	91.0925
any	22	234	2015-05-31	Return home	2	91.7835
any	22	381	2015-06-16	Return home	1	4.97635
any	22	738	2015-10-25	Return home	1	91.0925
any	22	592	2015-08-05	Return home	1	4.97635
any	22	737	2015-10-19	Return home	1	4.97635
any	23	601	2015-08-08	Return home	3	40.4403
any	23	386	2015-06-21	Return home	1	0
any	23	392	2015-06-30	Return home	1	11.0312
any	23	744	2015-10-10	Return home	2	105.005
any	23	508	2015-07-26	Return home	4	11.0312
any	23	384	2015-06-07	Return home	1	0
any	23	469	2015-08-15	Return home	1	72.2259
any	23	506	2015-07-12	Return home	4	11.0312
any	23	385	2015-06-14	Return home	1	0
any	23	383	2015-06-27	Return home	1	0
any	23	392	2015-06-25	Return home	1	11.0312
any	23	391	2015-06-04	Return home	1	0
any	23	392	2015-06-23	Return home	1	11.0312
any	23	380	2015-08-16	Return home	2	18.8612
any	23	382	2015-06-20	Return home	1	10.3981
any	23	380	2015-06-14	Return home	1	18.8612
any	23	391	2015-06-16	Return home	1	0
any	23	507	2015-07-19	Return home	4	11.0312
any	23	391	2015-06-09	Return home	1	0
any	23	388	2015-06-13	Return home	1	0
any	23	387	2015-06-28	Return home	1	10.3981
any	23	391	2015-06-18	Return home	1	0
any	23	505	2015-07-05	Return home	4	11.0312
any	23	390	2015-06-28	Return home	1	0
any	23	380	2015-06-07	Return home	2	18.8612
any	23	389	2015-06-21	Return home	1	10.3981
any	23	504	2015-07-01	Return home	4	11.0312
any	23	391	2015-06-11	Return home	1	0
any	24	510	2015-07-23	Return home	1	30.0322
any	24	511	2015-07-26	Return home	1	94.3933
any	24	316	2015-05-27	Return home	1	30.0322
any	24	510	2015-07-09	Return home	1	30.0322
any	24	509	2015-07-05	Return home	1	30.0322
any	24	393	2015-06-11	Return home	1	30.0322
any	24	512	2015-07-12	Return home	1	37.7517
any	24	316	2015-05-31	Return home	1	30.0322
any	24	512	2015-07-05	Return home	1	37.7517
any	24	315	2015-05-13	Return home	1	55.2654
any	24	510	2015-07-16	Return home	1	30.0322
any	24	393	2015-06-25	Return home	1	30.0322
any	24	393	2015-06-17	Return home	1	30.0322
any	24	316	2015-05-20	Return home	1	30.0322
any	25	360	2015-05-23	Return home	1	5.81169
any	25	264	2015-05-17	Return home	1	5.81169
any	25	261	2015-05-03	Return home	1	27.632
any	25	361	2015-05-26	Return home	1	5.81169
any	25	262	2015-05-03	Return home	1	27.0652
any	25	357	2015-05-05	Return home	1	5.81169
any	25	359	2015-05-21	Return home	1	5.81169
any	25	263	2015-05-04	Return home	1	5.81169
any	25	225	2015-05-18	Return home	1	69.0466
any	25	358	2015-05-14	Return home	1	5.81169
any	29	223	2015-07-10	Return home	1	27.0716
any	29	223	2015-07-29	Return home	1	27.0716
any	30	798	2015-11-14	Return home	1	44.635
any	30	396	2015-06-20	Return home	1	25.9613
any	30	396	2015-08-22	Return home	1	25.9613
any	30	224	2015-08-09	Return home	1	40.5556
any	30	798	2015-11-28	Return home	1	44.635
any	30	224	2015-07-19	Return home	1	40.5556
any	30	224	2015-08-30	Return home	1	40.5556
any	30	677	2015-09-20	Return home	1	116.322
any	31	18	2015-09-05	Riding	1	76.2142
any	31	319	2015-09-21	Return home	1	8.31902
any	31	18	2015-09-07	Other	1	76.2142
any	31	18	2015-08-01	Riding	1	76.2142
any	31	18	2015-07-18	Riding	1	76.2142
any	31	319	2015-07-05	Return home	1	8.31902
any	31	222	2015-09-24	Return home	1	53.3797
any	31	222	2015-09-25	Return home	1	53.3797
any	31	18	2015-06-12	Competition	1	76.2142
any	31	18	2015-05-08	Riding	1	76.2142
any	31	18	2015-05-22	Riding	1	76.2142
any	31	515	2015-07-31	Return home	1	15.4908
any	31	319	2015-06-15	Return home	1	8.31902
any	31	18	2015-08-16	Riding	1	76.2142
any	31	748	2015-11-08	Return home	1	25.6511
any	31	746	2015-10-10	Return home	1	104.376
any	32	399	2015-06-25	Return home	1	10.1654
any	32	512	2015-07-08	Return home	1	37.7517
any	32	317	2015-05-27	Return home	1	10.1654
any	32	318	2015-05-31	Return home	1	42.7877
any	32	400	2015-06-04	Return home	1	10.1654
any	32	516	2015-07-02	Return home	1	30.0322
any	32	397	2015-06-11	Return home	1	10.1654
any	32	398	2015-06-18	Return home	1	10.1654
any	32	518	2015-07-23	Return home	1	30.0322
any	32	512	2015-07-26	Return home	1	37.7517
any	32	512	2015-07-11	Return home	1	37.7517
any	32	517	2015-07-04	Return home	1	30.0322
any	32	317	2015-05-20	Return home	1	10.1654
any	32	319	2015-05-24	Return home	1	20.5121
any	32	519	2015-07-05	Return home	1	30.0322
any	33	401	2015-06-28	Return home	1	367.044
any	39	748	2015-10-04	Return home	1	110.129
any	40	174	2015-10-01	Other	1	46.9424
any	44	520	2015-07-11	Return home	1	21.1785
any	47	333	2015-05-30	Return home	2	38.5105
any	47	333	2015-05-16	Return home	2	38.5105
any	47	333	2015-05-03	Return home	2	38.5105
any	47	333	2015-05-17	Return home	2	38.5105
any	47	334	2015-05-23	Return home	2	63.3752
any	47	333	2015-05-02	Return home	2	38.5105
any	47	334	2015-05-09	Return home	2	63.3752
any	49	321	2015-11-02	Return home	3	46.801
any	49	321	2015-11-28	Return home	3	46.801
any	49	321	2015-09-29	Return home	2	46.801
any	49	323	2015-07-04	Return home	3	58.4276
any	49	321	2015-11-21	Return home	3	46.801
any	49	321	2015-06-02	Return home	3	46.801
any	49	323	2015-05-10	Return home	3	58.4276
any	49	321	2015-06-09	Return home	3	46.801
any	49	321	2015-06-30	Return home	3	46.801
any	49	321	2015-10-27	Return home	3	46.801
any	49	362	2015-05-24	Return home	2	31.8621
any	49	321	2015-07-11	Return home	3	46.801
any	49	322	2015-08-09	Return home	3	31.8621
any	49	323	2015-09-26	Return home	3	58.4276
any	49	321	2015-08-08	Return home	3	46.801
any	49	322	2015-05-24	Return home	1	31.8621
any	49	321	2015-08-27	Return home	3	46.801
any	49	321	2015-09-22	Return home	2	46.801
any	49	321	2015-06-27	Return home	3	46.801
any	49	321	2015-07-31	Return home	3	46.801
any	49	321	2015-10-20	Return home	3	46.801
any	49	321	2015-06-16	Return home	3	46.801
any	49	322	2015-08-23	Return home	3	31.8621
any	49	323	2015-10-12	Return home	3	58.4276
any	49	678	2015-09-12	Return home	2	81.3209
any	49	321	2015-10-13	Return home	3	46.801
any	49	321	2015-11-14	Return home	3	46.801
any	49	321	2015-05-12	Return home	3	46.801
any	49	402	2015-06-07	Return home	3	31.8621
any	49	321	2015-10-06	Return home	3	46.801
any	49	321	2015-09-01	Return home	3	46.801
any	49	321	2015-05-16	Return home	3	46.801
any	49	321	2015-05-26	Return home	3	46.801
any	49	323	2015-08-30	Return home	3	58.4276
any	49	323	2015-07-05	Return home	3	58.4276
any	49	321	2015-05-05	Return home	2	46.801
any	49	321	2015-09-08	Return home	3	46.801
any	49	323	2015-08-29	Return home	3	58.4276
any	49	321	2015-08-20	Return home	3	46.801
any	49	321	2015-11-07	Return home	3	46.801
any	49	321	2015-11-17	Return home	3	46.801
any	49	321	2015-07-07	Return home	3	46.801
any	49	321	2015-05-19	Return home	3	46.801
any	49	321	2015-06-23	Return home	3	46.801
any	49	321	2015-05-30	Return home	3	46.801
any	49	321	2015-10-31	Return home	3	46.801
any	49	321	2015-08-16	Return home	3	46.801
any	49	321	2015-07-24	Return home	3	46.801
any	49	321	2015-08-04	Return home	3	46.801
any	49	321	2015-07-14	Return home	3	46.801
any	49	321	2015-09-15	Return home	3	46.801
any	49	321	2015-05-02	Return home	3	46.801
any	51	521	2015-07-01	Return home	1	15.5263
any	52	248	2015-05-24	Return home	1	16.2902
any	52	513	2015-10-25	Return home	1	52.6948
any	52	607	2015-08-31	Return home	1	17.8863
any	54	295	2015-07-05	Return home	1	46.6477
any	54	245	2015-05-25	Return home	1	32.6029
any	55	522	2015-08-09	Return home	1	15.6352
any	55	522	2015-09-26	Return home	1	15.6352
any	55	522	2015-07-05	Return home	1	15.6352
any	55	522	2015-09-13	Return home	1	15.6352
any	56	523	2015-07-01	Return home	1	0
any	56	339	2015-05-30	Return home	1	0
any	56	799	2015-11-28	Return home	1	0
any	58	524	2015-07-20	Return home	1	180.044
any	58	406	2015-06-28	Return home	2	27.6828
any	58	525	2015-07-26	Return home	1	27.6828
any	60	4	2015-07-16	Return home	1	17.177
any	60	4	2015-09-02	Return home	1	17.177
any	61	248	2015-05-24	Return home	1	40.4447
any	61	609	2015-08-10	Competition	1	253.139
any	61	295	2015-07-12	Return home	1	46.6477
any	61	407	2015-06-07	Return home	1	9.70089
any	63	612	2015-08-12	Return home	1	80.6318
any	63	368	2015-05-27	Return home	1	80.6318
any	63	365	2015-05-19	Return home	1	80.6318
any	63	610	2015-08-01	Return home	1	80.6318
any	63	364	2015-05-13	Return home	1	80.6318
any	63	527	2015-07-12	Return home	1	80.6318
any	63	800	2015-11-15	Return home	1	80.6318
any	63	410	2015-06-18	Return home	1	80.6318
any	63	366	2015-05-20	Return home	1	80.6318
any	63	679	2015-09-16	Return home	1	80.6318
any	63	408	2015-06-04	Return home	1	80.6318
any	63	613	2015-08-21	Return home	1	80.6318
any	63	409	2015-06-11	Return home	1	80.6318
any	63	680	2015-09-23	Return home	1	80.6318
any	63	363	2015-05-12	Return home	1	80.6318
any	63	367	2015-05-26	Return home	1	80.6318
any	63	528	2015-07-20	Return home	1	80.6318
any	63	268	2015-05-05	Return home	1	80.6318
any	63	611	2015-08-05	Return home	1	80.6318
any	63	526	2015-07-03	Return home	1	80.6318
any	63	411	2015-06-22	Return home	1	80.6318
any	64	235	2015-07-26	Return home	1	134.492
any	64	235	2015-07-24	Return home	1	134.492
any	64	326	2015-05-24	Return home	2	82.2993
any	64	325	2015-05-09	Return home	2	31.4838
any	64	235	2015-05-03	Return home	4	134.492
any	64	530	2015-07-10	Return home	2	91.7606
any	64	529	2015-07-05	Return home	2	78.0654
any	64	325	2015-07-11	Return home	2	31.4838
any	65	681	2015-09-28	Return home	1	62.0743
any	65	749	2015-10-18	Return home	1	21.6979
any	67	801	2015-11-30	Return home	1	0
any	68	257	2015-05-10	Return home	1	46.7353
any	68	258	2015-05-08	Return home	1	56.0224
any	69	413	2015-06-05	Return home	1	46.9276
any	69	414	2015-06-21	Return home	1	11.5876
any	70	614	2015-08-22	Return home	1	11.868
any	70	531	2015-07-16	Return home	1	11.868
any	70	532	2015-07-31	Return home	1	11.868
any	70	615	2015-08-31	Return home	1	11.868
any	71	294	2015-05-17	Return home	1	42.2877
any	71	294	2015-07-26	Return home	1	42.2877
any	71	294	2015-09-13	Return home	2	42.2877
any	72	415	2015-06-18	Return home	1	39.493
any	72	415	2015-08-13	Return home	1	39.493
any	73	416	2015-06-03	Return home	1	21.1998
any	73	416	2015-09-21	Return home	1	21.1998
any	73	416	2015-07-11	Return home	1	21.1998
any	73	416	2015-07-29	Return home	2	21.1998
any	73	416	2015-09-13	Return home	1	21.1998
any	73	416	2015-09-30	Return home	1	21.1998
any	73	417	2015-06-21	Return home	1	34.0788
any	73	284	2015-05-18	Return home	1	6.88083
any	75	533	2015-08-02	Return home	1	106.291
any	75	222	2015-09-20	Return home	1	129.481
any	76	273	2015-07-22	Return home	1	14.5843
any	76	273	2015-08-21	Return home	1	14.5843
any	76	273	2015-05-31	Return home	1	14.5843
any	76	418	2015-06-30	Return home	1	22.0348
any	76	291	2015-07-31	Return home	1	41.5522
any	76	671	2015-09-05	Return home	1	44.4576
any	76	273	2015-05-22	Return home	1	14.5843
any	78	419	2015-06-25	Return home	2	175.746
any	78	682	2015-09-28	Return home	1	26.7971
any	78	802	2015-11-15	Return home	1	26.7971
any	78	682	2015-09-29	Return home	1	26.7971
any	78	324	2015-05-19	Return home	1	19.8008
any	79	320	2015-11-16	Return home	2	163.663
any	79	407	2015-08-16	Return home	3	49.2889
any	79	320	2015-09-30	Return home	3	163.663
any	79	407	2015-06-21	Return home	2	49.2889
any	79	320	2015-05-11	Return home	4	163.663
any	79	320	2015-08-11	Return home	1	163.663
any	79	407	2015-09-27	Return home	3	49.2889
any	79	616	2015-08-21	Return home	1	44.2063
any	79	320	2015-08-12	Return home	3	163.663
any	79	320	2015-06-10	Return home	1	163.663
any	80	533	2015-07-31	Return home	1	95.4983
any	80	533	2015-08-09	Return home	1	95.4983
any	80	222	2015-09-19	Return home	1	99.4532
any	80	420	2015-06-09	Return home	1	18.4909
any	80	533	2015-07-26	Return home	1	95.4983
any	80	222	2015-09-14	Return home	1	99.4532
any	80	533	2015-07-06	Return home	1	95.4983
any	80	533	2015-07-19	Return home	1	95.4983
any	80	533	2015-08-17	Return home	1	95.4983
any	80	222	2015-06-15	Return home	1	99.4532
any	80	533	2015-08-23	Return home	1	95.4983
any	80	222	2015-06-29	Return home	1	99.4532
any	80	683	2015-09-21	Return home	1	378.753
any	80	533	2015-08-30	Return home	1	95.4983
any	80	222	2015-06-22	Return home	1	99.4532
any	80	683	2015-09-27	Return home	1	378.753
any	80	222	2015-06-08	Return home	1	99.4532
any	80	533	2015-07-12	Return home	1	95.4983
any	81	265	2015-05-02	Return home	1	37.7862
any	83	297	2015-05-10	Return home	1	28.3933
any	83	297	2015-05-24	Return home	1	28.3933
any	83	534	2015-07-25	Return home	1	39.037
any	83	297	2015-05-24	Return home	1	28.3933
any	83	421	2015-06-14	Return home	1	99.0315
any	83	297	2015-05-10	Return home	1	28.3933
any	87	757	2015-10-02	Return home	1	0
any	87	757	2015-11-06	Return home	1	0
any	89	271	2015-05-23	Return home	1	29.1784
any	89	272	2015-05-31	Return home	1	26.5725
any	91	425	2015-06-07	Return home	1	125.41
any	91	281	2015-06-04	Return home	1	17.3483
any	91	231	2015-05-02	Return home	1	290.923
any	91	281	2015-08-30	Return home	1	17.3483
any	91	231	2015-06-20	Return home	1	290.923
any	91	535	2015-07-04	Return home	1	331.35
any	91	274	2015-05-10	Return home	1	125.41
any	91	281	2015-05-23	Return home	1	17.3483
any	91	281	2015-06-13	Return home	1	17.3483
any	93	533	2015-08-29	Return home	1	50.0771
any	93	533	2015-07-01	Return home	1	50.0771
any	93	204	2015-09-18	Training	1	0
any	93	533	2015-07-19	Return home	1	50.0771
any	93	533	2015-07-05	Return home	1	50.0771
any	94	332	2015-05-10	Return home	2	77.9998
any	94	758	2015-10-17	Return home	3	0
any	94	617	2015-08-08	Return home	2	25.0926
any	94	618	2015-08-22	Return home	2	25.0926
any	94	619	2015-08-22	Return home	2	0
any	94	247	2015-10-09	Return home	3	10.0826
any	94	539	2015-07-25	Return home	3	10.0826
any	94	332	2015-05-11	Return home	2	77.9998
any	94	247	2015-10-08	Return home	3	10.0826
any	94	537	2015-07-03	Return home	3	25.2683
any	94	426	2015-06-20	Return home	2	25.2683
any	94	803	2015-11-07	Return home	2	25.2683
any	94	684	2015-09-19	Return home	3	49.3656
any	94	805	2015-11-28	Return home	2	0
any	94	804	2015-11-14	Return home	2	0
any	94	536	2015-07-01	Return home	3	0
any	94	294	2015-09-26	Return home	3	49.7739
any	94	538	2015-07-09	Return home	3	0
any	94	427	2015-06-21	Return home	2	0
any	95	569	2015-09-12	Return home	1	17.8133
any	97	533	2015-07-18	Return home	1	29.4875
any	97	266	2015-09-13	Return home	1	31.8057
any	97	533	2015-07-15	Return home	2	29.4875
any	97	533	2015-08-08	Return home	3	29.4875
any	97	533	2015-07-11	Return home	1	29.4875
any	97	533	2015-08-05	Return home	3	29.4875
any	97	533	2015-07-01	Return home	1	29.4875
any	97	533	2015-07-03	Return home	1	29.4875
any	97	533	2015-07-16	Return home	1	29.4875
any	97	533	2015-08-01	Return home	3	29.4875
any	97	533	2015-07-31	Return home	1	29.4875
any	97	266	2015-05-02	Return home	1	31.8057
any	97	533	2015-07-10	Return home	1	29.4875
any	97	533	2015-07-29	Return home	1	29.4875
any	97	533	2015-07-04	Return home	1	29.4875
any	98	477	2015-09-14	Return home	1	119.617
any	100	431	2015-08-01	Return home	1	380.529
any	100	807	2015-11-14	Return home	1	31.373
any	100	302	2015-09-26	Return home	1	25.5395
any	100	378	2015-06-07	Return home	1	33.0407
any	100	620	2015-08-29	Return home	1	53.9693
any	100	431	2015-10-12	Return home	1	380.529
any	100	378	2015-09-13	Return home	2	33.0407
any	100	303	2015-05-10	Return home	2	380.529
any	100	430	2015-06-21	Return home	1	62.8081
any	100	431	2015-09-10	Return home	1	380.529
any	100	431	2015-08-27	Return home	1	380.529
any	100	431	2015-08-05	Return home	1	380.529
any	100	564	2015-10-26	Return home	1	1096.4
any	100	431	2015-06-26	Return home	1	380.529
any	100	431	2015-10-19	Return home	1	380.529
any	100	431	2015-09-19	Return home	1	380.529
any	100	431	2015-10-03	Return home	1	380.529
any	100	431	2015-08-22	Return home	1	380.529
any	100	302	2015-09-05	Return home	1	25.5395
any	101	759	2015-10-25	Return home	1	26.8123
any	101	808	2015-11-07	Return home	1	59.3948
any	101	533	2015-08-27	Return home	1	59.967
any	101	809	2015-11-22	Return home	1	112.345
any	101	222	2015-05-24	Return home	1	76.9708
any	101	222	2015-10-04	Return home	1	76.9708
any	101	222	2015-09-27	Return home	1	76.9708
any	101	267	2015-10-18	Return home	1	25.3401
any	101	222	2015-06-13	Return home	1	76.9708
any	101	533	2015-07-16	Return home	1	59.967
any	101	808	2015-11-10	Return home	1	59.3948
any	101	14	2015-11-01	Return home	1	9.875
any	102	234	2015-05-23	Return home	1	119.514
any	102	621	2015-08-30	Return home	1	152.69
any	102	686	2015-09-19	Return home	1	10.1395
any	102	433	2015-06-21	Return home	1	135.837
any	102	540	2015-07-30	Return home	1	27.4393
any	102	283	2015-05-07	Return home	1	22.9813
any	102	511	2015-08-08	Return home	1	71.7071
any	102	542	2015-08-02	Return home	1	371.341
any	102	622	2015-08-21	Return home	1	31.3024
any	102	432	2015-06-04	Return home	1	22.9813
any	102	670	2015-09-13	Return home	1	152.69
any	102	686	2015-09-20	Return home	1	10.1395
any	102	234	2015-07-26	Return home	1	119.514
any	102	760	2015-10-02	Return home	1	71.7071
any	102	247	2015-10-10	Return home	1	213.48
any	102	511	2015-08-23	Return home	1	71.7071
any	102	686	2015-09-18	Return home	1	10.1395
any	102	500	2015-07-04	Return home	1	154.473
any	103	623	2015-08-17	Return home	1	254.476
any	103	434	2015-07-28	Return home	1	0
any	103	234	2015-05-23	Return home	1	119.514
any	103	434	2015-07-06	Return home	1	0
any	103	511	2015-08-23	Return home	1	71.7071
any	103	237	2015-10-31	Return home	1	161.591
any	103	761	2015-10-29	Return home	1	0
any	103	289	2015-05-09	Return home	1	66.7211
any	103	434	2015-06-30	Return home	1	0
any	103	434	2015-07-15	Return home	1	0
any	103	290	2015-05-13	Return home	1	0
any	103	291	2015-05-31	Return home	1	64.2239
any	103	290	2015-06-20	Return home	1	0
any	103	311	2015-06-21	Return home	1	135.837
any	103	234	2015-09-07	Return home	1	119.514
any	104	225	2015-06-14	Return home	1	5.87191
any	104	334	2015-09-24	Return home	1	0
any	104	225	2015-08-02	Return home	1	5.87191
any	104	225	2015-07-19	Return home	1	5.87191
any	104	334	2015-10-01	Return home	1	0
any	104	225	2015-05-24	Return home	1	5.87191
any	104	811	2015-11-12	Return home	1	0
any	104	334	2015-09-15	Return home	1	0
any	104	435	2015-06-20	Return home	1	48.5271
any	104	54	2015-11-01	Other	1	48.6022
any	104	225	2015-08-09	Return home	1	5.87191
any	104	435	2015-07-25	Return home	1	48.5271
any	104	225	2015-08-23	Return home	1	5.87191
any	104	225	2015-08-16	Return home	1	5.87191
any	104	225	2015-07-12	Return home	1	5.87191
any	106	624	2015-08-29	Return home	1	422.606
any	107	541	2015-08-01	Return home	1	107.052
any	107	541	2015-11-07	Return home	1	107.052
any	107	687	2015-09-23	Return home	1	109.641
any	107	541	2015-07-16	Return home	1	107.052
any	107	541	2015-10-03	Return home	1	107.052
any	107	457	2015-08-10	Return home	1	276.023
any	107	541	2015-07-11	Return home	1	107.052
any	107	626	2015-08-24	Return home	1	129.57
any	107	541	2015-07-25	Return home	1	107.052
any	107	541	2015-09-05	Return home	1	107.052
any	107	541	2015-10-24	Return home	1	107.052
any	107	223	2015-05-14	Return home	1	182.605
any	107	541	2015-09-30	Return home	1	107.052
any	107	541	2015-09-19	Return home	1	107.052
any	108	748	2015-10-04	Return home	1	20.3242
any	108	228	2015-05-17	Return home	1	19.6027
any	108	627	2015-08-21	Return home	1	19.6027
any	108	748	2015-11-01	Return home	1	20.3242
any	108	436	2015-06-05	Return home	1	12.3402
any	109	305	2015-05-23	Return home	1	31.4907
any	109	237	2015-05-03	Return home	1	17.672
any	112	351	2015-05-22	Return home	1	246.121
any	112	629	2015-08-15	Return home	1	39.3566
any	112	808	2015-11-21	Return home	1	107.231
any	112	348	2015-05-22	Return home	1	15.0006
any	112	349	2015-05-24	Return home	1	129.655
any	112	689	2015-09-19	Return home	1	39.3566
any	112	808	2015-11-21	Return home	1	107.231
any	112	812	2015-11-15	Return home	1	1246.34
any	113	813	2015-11-08	Return home	1	277.345
any	113	814	2015-11-20	Return home	1	22.6187
any	113	814	2015-11-13	Return home	1	22.6187
any	113	814	2015-11-06	Return home	1	22.6187
any	114	762	2015-10-11	Return home	1	157.027
any	114	222	2015-09-06	Return home	1	311.893
any	114	690	2015-09-20	Return home	2	18.6826
any	114	224	2015-08-16	Return home	1	399.608
any	114	437	2015-08-09	Return home	1	391.196
any	114	345	2015-05-17	Return home	1	209.989
any	114	542	2015-07-27	Return home	2	11.8222
any	114	542	2015-08-23	Return home	3	11.8222
any	114	438	2015-06-21	Return home	1	21.0755
any	114	437	2015-06-28	Return home	2	391.196
any	115	439	2015-06-20	Return home	1	19.8171
any	115	630	2015-08-23	Return home	1	35.1172
any	116	338	2015-06-28	Return home	1	14.5891
any	116	442	2015-06-25	Return home	1	14.5891
any	116	338	2015-05-10	Return home	1	14.5891
any	116	234	2015-05-24	Return home	1	119.591
any	116	338	2015-06-07	Return home	1	14.5891
any	116	338	2015-05-31	Return home	1	14.5891
any	116	338	2015-06-14	Return home	1	14.5891
any	116	338	2015-06-18	Return home	1	14.5891
any	116	225	2015-05-17	Return home	1	25.9286
any	116	270	2015-06-21	Return home	1	52.7119
any	116	336	2015-05-24	Return home	1	0
any	116	441	2015-06-21	Return home	1	129.073
any	116	440	2015-06-07	Return home	1	231.272
any	116	337	2015-05-03	Return home	1	549.525
any	116	338	2015-05-17	Return home	1	14.5891
any	116	335	2015-05-03	Return home	1	231.272
any	119	543	2015-07-25	Return home	1	3.62637
any	119	632	2015-09-17	Return home	1	17.177
any	119	815	2015-11-07	Return home	1	40.4447
any	119	632	2015-08-14	Return home	1	17.177
any	119	632	2015-09-10	Return home	1	17.177
any	119	443	2015-06-30	Return home	1	17.177
any	119	763	2015-10-01	Return home	1	17.177
any	119	632	2015-09-24	Return home	1	17.177
any	119	763	2015-10-15	Return home	1	17.177
any	119	763	2015-10-08	Return home	1	17.177
any	121	267	2015-05-22	Return home	1	31.8057
any	121	266	2015-05-10	Return home	1	31.8057
any	122	634	2015-08-16	Return home	1	71.0561
any	122	302	2015-08-19	Return home	1	25.5395
any	122	302	2015-08-16	Return home	1	25.5395
any	122	260	2015-05-21	Return home	1	96.8371
any	122	259	2015-05-02	Return home	1	41.0877
any	122	260	2015-05-23	Return home	1	96.8371
any	122	542	2015-08-03	Return home	1	465.491
any	122	764	2015-10-22	Return home	1	61.4513
any	122	260	2015-05-22	Return home	1	96.8371
any	122	378	2015-06-20	Return home	1	33.0407
any	122	544	2015-07-22	Other	1	53.9693
any	123	765	2015-10-30	Return home	2	42.2468
any	124	546	2015-07-04	Return home	1	44.1314
any	125	331	2015-05-25	Return home	2	25.9836
any	126	246	2015-05-16	Return home	1	14.2283
any	126	635	2015-08-29	Return home	1	23.5169
any	126	247	2015-09-27	Return home	1	34.2768
any	126	247	2015-07-26	Return home	1	34.2768
any	126	246	2015-08-15	Return home	1	14.2283
any	126	247	2015-05-24	Return home	1	34.2768
any	126	246	2015-09-19	Return home	1	14.2283
any	126	246	2015-10-09	Return home	1	14.2283
any	126	247	2015-08-23	Return home	1	34.2768
any	129	767	2015-10-01	Return home	1	0
any	129	766	2015-10-05	Return home	1	0
any	129	816	2015-11-30	Return home	3	0
any	130	547	2015-07-24	Return home	1	71.4624
any	131	419	2015-09-19	Return home	2	22.7175
any	131	698	2015-09-27	Return home	2	22.7175
any	131	692	2015-09-06	Return home	2	41.5116
any	131	691	2015-09-05	Return home	2	41.5116
any	131	671	2015-09-13	Return home	1	293.48
any	131	693	2015-09-07	Return home	2	41.5116
any	131	695	2015-09-13	Return home	1	41.5116
any	131	694	2015-09-12	Return home	2	41.5116
any	131	696	2015-09-20	Return home	2	22.7175
any	131	697	2015-09-26	Return home	2	41.5116
any	133	227	2015-05-23	Return home	1	84.9728
any	134	768	2015-10-20	Return home	1	76.455
any	134	768	2015-10-12	Return home	1	76.455
any	138	296	2015-05-10	Return home	1	0
any	139	239	2015-05-25	Return home	1	331.305
any	142	269	2015-05-08	Return home	1	299.815
any	142	699	2015-09-07	Other	1	223.796
any	144	257	2015-05-10	Return home	1	143.245
any	144	447	2015-06-07	Return home	1	131.284
any	145	700	2015-11-30	Return home	2	33.3912
any	145	236	2015-08-28	Return home	1	77.4043
any	145	228	2015-08-31	Return home	1	88.7231
any	145	700	2015-09-30	Return home	3	33.3912
any	145	700	2015-10-31	Return home	2	33.3912
any	146	550	2015-07-18	Return home	2	28.2671
any	146	550	2015-07-19	Return home	2	28.2671
any	146	449	2015-06-21	Return home	2	28.2671
any	146	449	2015-06-20	Return home	2	28.2671
any	150	552	2015-07-14	Return home	1	168.292
any	150	551	2015-07-05	Return home	1	217.786
any	150	231	2015-05-09	Return home	1	217.786
any	150	231	2015-05-11	Return home	1	217.786
any	150	231	2015-05-10	Return home	1	217.786
any	154	636	2015-08-30	Return home	1	30.017
any	154	280	2015-05-18	Return home	1	75.2445
any	155	637	2015-08-15	Return home	1	91.0685
any	155	338	2015-08-01	Return home	1	95.8381
any	155	554	2015-07-25	Return home	1	272.043
any	155	564	2015-10-19	Return home	1	784.043
any	155	553	2015-07-06	Return home	1	18.1107
any	155	232	2015-05-24	Return home	1	0
any	155	511	2015-08-22	Return home	1	85.1129
any	157	455	2015-06-14	Return home	1	75.2316
any	157	454	2015-06-06	Return home	1	51.2958
any	157	638	2015-08-23	Return home	1	42.7877
any	157	704	2015-09-27	Return home	1	67.5254
any	157	703	2015-09-06	Return home	1	47.7276
any	158	294	2015-05-03	Return home	2	70.285
any	158	235	2015-06-13	Return home	2	173.698
any	158	295	2015-06-27	Return home	1	64.3395
any	158	323	2015-07-04	Return home	1	253.086
any	158	456	2015-06-20	Return home	1	197.401
any	158	356	2015-05-30	Return home	1	45.4053
any	158	295	2015-05-18	Return home	2	64.3395
any	158	295	2015-06-28	Return home	1	64.3395
any	158	555	2015-07-05	Return home	2	213.985
any	159	705	2015-09-20	Return home	1	30.4703
any	159	705	2015-09-27	Return home	1	30.4703
any	159	705	2015-09-25	Return home	1	30.4703
any	159	457	2015-06-07	Return home	1	272.824
any	161	819	2015-11-29	Return home	1	322.821
any	161	584	2015-09-27	Return home	2	367.698
any	161	436	2015-06-06	Return home	2	302.363
any	161	706	2015-09-05	Return home	2	393.426
any	161	584	2015-10-02	Return home	2	367.698
any	162	557	2015-07-24	Return home	1	215.45
any	163	772	2015-10-03	Return home	1	12.0858
any	164	558	2015-07-02	Return home	2	168.69
any	164	460	2015-07-01	Return home	2	158.594
any	164	330	2015-05-24	Return home	4	78.5302
any	164	640	2015-08-29	Return home	2	19.8666
any	164	329	2015-05-17	Return home	4	62.315
any	164	639	2015-08-22	Return home	2	37.2814
any	164	329	2015-08-08	Return home	2	62.315
any	164	559	2015-07-18	Return home	3	80.5574
any	164	458	2015-06-14	Return home	2	78.5302
any	164	328	2015-05-09	Return home	4	55.87
any	164	459	2015-06-27	Return home	2	80.5574
any	164	708	2015-09-07	Return home	2	80.5574
any	164	709	2015-09-27	Return home	2	80.5574
any	164	773	2015-10-17	Return home	2	76.3369
any	164	707	2015-09-05	Return home	2	96.5212
any	168	710	2015-09-19	Return home	1	26.4727
any	168	369	2015-05-10	Return home	1	26.4727
any	168	304	2015-05-03	Return home	1	26.4727
any	168	461	2015-06-27	Return home	1	26.4727
any	168	370	2015-05-17	Return home	1	26.4727
any	168	371	2015-05-30	Return home	1	26.4727
any	170	643	2015-08-30	Return home	1	79.3312
any	170	234	2015-10-03	Return home	1	140.364
any	170	670	2015-10-10	Return home	1	79.3312
any	170	641	2015-08-24	Return home	1	30.017
any	170	642	2015-08-29	Return home	1	79.3312
any	171	644	2015-08-10	Return home	1	74.7731
any	171	462	2015-06-30	Return home	1	74.7731
any	171	462	2015-09-30	Return home	1	74.7731
any	171	462	2015-10-13	Return home	1	74.7731
any	171	572	2015-11-29	Return home	1	21.9758
any	171	821	2015-11-23	Return home	1	25.2386
any	171	462	2015-09-12	Return home	1	74.7731
any	171	821	2015-11-19	Return home	1	25.2386
any	171	462	2015-08-31	Return home	1	74.7731
any	171	572	2015-11-18	Return home	1	21.9758
any	171	711	2015-09-19	Return home	1	108.355
any	171	645	2015-08-15	Return home	1	108.355
any	171	462	2015-07-09	Return home	1	74.7731
any	171	712	2015-09-20	Return home	1	108.355
any	171	563	2015-07-31	Return home	1	192.34
any	173	222	2015-08-28	Return home	1	24.316
any	173	564	2015-07-20	Return home	1	767.166
any	173	222	2015-08-30	Return home	1	24.316
any	173	222	2015-05-10	Return home	1	24.316
any	173	237	2015-05-24	Return home	1	54.0197
any	174	744	2015-10-11	Return home	1	90.1298
any	174	815	2015-11-07	Return home	1	90.1298
any	174	744	2015-10-10	Return home	1	90.1298
any	174	228	2015-08-30	Return home	1	153.181
any	174	352	2015-05-10	Return home	2	72.5022
any	174	352	2015-07-12	Return home	3	72.5022
any	174	352	2015-08-09	Return home	3	72.5022
any	174	713	2015-09-13	Return home	1	72.5022
any	174	352	2015-06-14	Return home	3	72.5022
any	175	825	2015-11-29	Return home	2	33.003
any	175	823	2015-11-08	Return home	2	33.003
any	175	334	2015-10-10	Return home	1	156.852
any	175	306	2015-05-17	Return home	1	33.003
any	175	822	2015-11-01	Return home	2	33.003
any	175	824	2015-11-15	Return home	2	33.003
any	176	826	2015-11-11	Return home	1	492.365
any	176	714	2015-09-27	Return home	1	59.7383
any	177	775	2015-10-12	Return home	1	40.7667
any	177	827	2015-11-22	Return home	1	40.7667
any	178	250	2015-05-30	Return home	1	55.2739
any	178	457	2015-09-13	Return home	1	40.5556
any	178	250	2015-07-25	Return home	1	55.2739
any	178	250	2015-08-22	Return home	1	55.2739
any	178	776	2015-10-11	Return home	1	44.635
any	178	250	2015-07-18	Return home	1	55.2739
any	178	249	2015-05-17	Return home	1	55.2739
any	178	250	2015-06-06	Return home	1	55.2739
any	178	715	2015-09-26	Return home	1	44.635
any	184	717	2015-09-27	Return home	1	90.1298
any	184	462	2015-08-01	Return home	1	199.698
any	184	716	2015-09-05	Return home	1	44.2258
any	184	236	2015-07-05	Return home	1	36.9917
any	184	236	2015-08-16	Return home	1	36.9917
any	184	228	2015-05-21	Return home	1	153.181
any	184	646	2015-08-24	Return home	1	88.023
any	184	777	2015-10-08	Return home	1	114.609
any	184	466	2015-06-09	Return home	1	88.023
any	184	300	2015-05-03	Return home	1	88.023
any	184	777	2015-10-01	Return home	1	114.609
any	184	717	2015-09-20	Return home	1	90.1298
any	184	228	2015-08-30	Return home	1	153.181
any	184	236	2015-05-10	Return home	1	36.9917
any	184	565	2015-07-17	Return home	1	88.023
any	184	646	2015-08-09	Return home	1	88.023
any	184	718	2015-09-24	Return home	1	88.4957
any	184	300	2015-05-23	Return home	1	88.023
any	184	300	2015-05-30	Return home	1	88.023
any	184	565	2015-07-31	Return home	1	88.023
any	184	300	2015-05-02	Return home	1	88.023
any	184	466	2015-06-30	Return home	1	88.023
any	184	467	2015-06-13	Return home	1	153.181
any	184	300	2015-05-31	Return home	1	88.023
any	186	567	2015-07-10	Return home	2	69.3777
any	186	779	2015-10-03	Return home	1	41.8715
any	186	649	2015-08-16	Return home	2	36.7963
any	186	287	2015-05-22	Return home	2	44.0427
any	186	808	2015-11-09	Return home	1	45.4053
any	186	651	2015-08-29	Return home	2	81.7233
any	186	647	2015-08-02	Return home	2	214.045
any	186	650	2015-08-22	Return home	2	81.7233
any	186	648	2015-08-08	Return home	2	143.423
any	186	469	2015-06-27	Return home	1	147.573
any	186	295	2015-07-11	Return home	2	19.6065
any	186	568	2015-07-17	Return home	2	257.634
any	186	566	2015-07-04	Return home	2	100.139
any	186	468	2015-06-20	Return home	1	92.3037
any	191	471	2015-07-19	Return home	1	17.0679
any	191	250	2015-06-06	Return home	1	25.7494
any	191	250	2015-07-18	Return home	1	25.7494
any	191	471	2015-06-21	Return home	1	17.0679
any	192	780	2015-10-04	Return home	2	39.3318
any	192	780	2015-10-25	Return home	2	39.3318
any	192	828	2015-11-07	Return home	2	55.8494
any	192	720	2015-09-13	Return home	2	72.5022
any	192	780	2015-10-11	Return home	2	39.3318
any	194	295	2015-06-30	Return home	1	0
any	194	295	2015-08-07	Return home	1	0
any	196	266	2015-05-10	Return home	1	44.2258
any	196	247	2015-10-07	Return home	1	42.3305
any	196	294	2015-09-27	Return home	1	56.7016
any	196	482	2015-07-05	Return home	1	116.836
any	196	633	2015-08-09	Return home	1	76.038
any	196	557	2015-07-26	Return home	1	76.038
any	196	267	2015-05-24	Return home	1	44.2258
any	196	569	2015-07-19	Return home	1	131.997
any	196	633	2015-08-23	Return home	1	76.038
any	196	222	2015-09-06	Return home	1	116.784
any	198	292	2015-05-30	Return home	1	72.4371
any	199	226	2015-05-23	Return home	1	59.7276
any	199	652	2015-08-23	Return home	1	19.6729
any	199	477	2015-10-12	Return home	1	372.531
any	199	570	2015-07-27	Return home	1	0
any	199	782	2015-10-18	Return home	1	37.5508
any	199	721	2015-09-20	Return home	1	0
any	199	652	2015-08-31	Return home	1	19.6729
any	200	222	2015-09-05	Return home	1	56.021
any	200	289	2015-11-30	Other	1	240.085
any	200	633	2015-08-21	Return home	1	43.6747
any	200	294	2015-06-19	Return home	1	42.2877
any	200	121	2015-05-31	Other	1	0
any	200	444	2015-06-05	Return home	1	44.8822
any	200	222	2015-09-02	Return home	1	56.021
any	200	633	2015-08-07	Return home	1	43.6747
any	202	829	2015-11-08	Return home	1	202.583
any	203	572	2015-07-18	Return home	1	21.9758
any	203	239	2015-09-13	Return home	1	32.2009
any	203	722	2015-09-10	Return home	1	21.9758
any	203	571	2015-07-11	Return home	1	35.1834
any	203	724	2015-09-19	Return home	1	122.077
any	203	372	2015-05-13	Return home	1	35.609
any	203	476	2015-06-20	Return home	1	30.5811
any	203	301	2015-05-30	Return home	1	15.9307
any	203	473	2015-06-03	Return home	1	35.609
any	203	723	2015-09-30	Return home	1	21.9758
any	203	209	2015-06-10	Return home	1	97.0016
any	203	462	2015-07-26	Return home	2	74.7731
any	203	584	2015-09-27	Return home	2	67.5254
any	203	462	2015-07-06	Return home	1	74.7731
any	203	571	2015-07-08	Return home	1	35.1834
any	203	475	2015-06-13	Return home	1	35.1834
any	203	475	2015-06-24	Return home	1	35.1834
any	204	725	2015-09-20	Return home	1	19.294
any	204	477	2015-06-28	Return home	1	156.071
any	204	93	2015-09-18	Return home	1	0
any	206	292	2015-05-31	Return home	1	72.4371
any	206	340	2015-06-20	Return home	8	17.524
any	206	479	2015-06-28	Return home	1	0
any	206	292	2015-06-07	Return home	1	72.4371
any	206	292	2015-08-16	Return home	1	72.4371
any	206	342	2015-05-16	Return home	1	23.6351
any	206	341	2015-05-26	Return home	1	21.1762
any	206	479	2015-08-30	Return home	4	0
any	206	783	2015-10-17	Return home	1	23.6351
any	206	292	2015-08-02	Return home	2	72.4371
any	206	343	2015-05-23	Return home	3	17.524
any	206	479	2015-09-19	Return home	5	0
any	206	340	2015-06-13	Return home	1	17.524
any	206	292	2015-07-19	Return home	3	72.4371
any	206	341	2015-05-10	Return home	1	21.1762
any	206	573	2015-07-03	Return home	4	0
any	206	341	2015-05-09	Return home	2	21.1762
any	206	479	2015-08-29	Return home	2	0
any	206	479	2015-10-10	Return home	1	0
any	206	575	2015-07-05	Return home	3	17.0168
any	206	343	2015-05-09	Return home	1	17.524
any	206	340	2015-05-23	Return home	1	17.524
any	206	653	2015-08-08	Return home	1	54.5517
any	206	478	2015-06-24	Return home	2	21.1762
any	206	340	2015-06-27	Return home	6	17.524
any	206	343	2015-07-05	Return home	1	17.524
any	206	478	2015-06-17	Return home	1	21.1762
any	206	289	2015-08-03	Return home	3	0
any	206	574	2015-07-11	Return home	2	193.465
any	208	375	2015-05-28	Return home	1	16.2708
any	208	373	2015-05-28	Return home	1	16.2708
any	208	785	2015-10-30	Return home	2	39.3318
any	208	285	2015-05-14	Return home	1	16.2708
any	208	577	2015-07-30	Return home	2	17.6972
any	208	576	2015-07-15	Return home	2	17.6972
any	208	374	2015-05-14	Return home	1	16.2708
any	209	203	2015-06-10	Riding	1	97.0016
any	209	480	2015-06-15	Return home	1	39.2829
any	209	659	2015-08-03	Return home	3	49.3758
any	209	660	2015-08-29	Return home	3	57.2858
any	212	291	2015-07-04	Return home	1	54.8964
any	212	578	2015-07-25	Return home	1	44.3626
any	212	481	2015-06-24	Return home	1	112.166
any	212	291	2015-06-13	Return home	1	54.8964
any	212	227	2015-07-19	Return home	1	25.5932
any	212	481	2015-07-23	Return home	1	112.166
any	213	579	2015-07-04	Return home	1	10.5997
any	213	831	2015-11-14	Return home	3	0
any	213	580	2015-07-25	Return home	1	16.0304
any	213	831	2015-11-14	Return home	3	0
any	213	661	2015-08-21	Return home	1	80.4613
any	213	661	2015-09-12	Return home	1	80.4613
any	216	482	2015-06-14	Return home	1	0
any	218	727	2015-09-27	Return home	1	34.6069
any	218	662	2015-08-01	Return home	1	34.6069
any	218	663	2015-08-09	Return home	1	34.6069
any	218	664	2015-08-30	Return home	1	41.7455
any	219	485	2015-06-13	Return home	1	126.545
any	219	491	2015-06-28	Return home	3	119.863
any	219	729	2015-09-28	Return home	3	463.856
any	219	487	2015-06-17	Return home	1	126.545
any	219	484	2015-06-10	Return home	1	126.545
any	219	318	2015-05-09	Return home	1	85.0113
any	219	355	2015-05-06	Return home	1	85.0113
any	219	490	2015-06-27	Return home	1	126.545
any	219	483	2015-06-08	Return home	3	463.856
any	219	583	2015-07-18	Return home	1	13.4176
any	219	488	2015-06-23	Return home	2	825.955
any	219	486	2015-06-14	Return home	3	119.863
any	219	354	2015-05-10	Return home	3	119.863
any	219	489	2015-06-24	Return home	1	126.545
any	219	488	2015-06-24	Return home	1	825.955
any	219	787	2015-10-11	Return home	2	701.074
any	219	728	2015-09-13	Return home	2	68.8689
any	219	581	2015-07-08	Return home	1	126.545
any	219	353	2015-05-05	Return home	1	67.7651
any	219	353	2015-09-19	Return home	1	67.7651
any	219	353	2015-05-31	Return home	1	67.7651
any	219	583	2015-07-08	Return home	1	13.4176
any	220	292	2015-10-31	Return home	1	298.856
any	220	584	2015-07-09	Return home	1	0
any	220	665	2015-08-18	Return home	1	13.2917
any	220	313	2015-05-31	Other	1	29.3142
any	220	314	2015-05-31	Return home	1	49.0143
any	220	312	2015-05-24	Return home	1	81.6506
any	220	730	2015-09-11	Return home	1	81.6506
any	220	665	2015-08-25	Return home	1	13.2917
any	221	282	2015-05-28	Return home	1	3213.89
any	222	101	2015-09-29	Competition	1	76.9708
any	222	173	2015-08-30	Competition	1	24.316
any	222	80	2015-06-03	Competition	1	99.4532
any	222	31	2015-09-24	Competition	1	53.3797
any	222	101	2015-06-01	Competition	1	76.9708
any	222	11	2015-05-18	Competition	1	303.852
any	222	4	2015-08-27	Competition	1	81.1444
any	222	200	2015-09-05	Competition	1	56.021
any	222	8	2015-08-27	Competition	1	65.8631
any	222	15	2015-05-18	Training	1	65.8631
any	222	31	2015-09-25	Competition	1	53.3797
any	222	80	2015-09-17	Competition	1	99.4532
any	222	80	2015-09-30	Competition	1	99.4532
any	222	101	2015-09-17	Competition	1	76.9708
any	222	101	2015-05-11	Competition	1	76.9708
any	222	80	2015-06-17	Competition	1	99.4532
any	222	75	2015-09-16	Competition	1	129.481
any	222	11	2015-09-21	Competition	1	303.852
any	222	200	2015-09-02	Competition	1	56.021
any	222	173	2015-08-28	Competition	1	24.316
any	222	196	2015-09-06	Competition	1	116.784
any	222	80	2015-06-10	Competition	1	99.4532
any	222	80	2015-06-24	Competition	1	99.4532
any	222	173	2015-05-07	Competition	1	24.316
any	222	80	2015-09-11	Competition	1	99.4532
any	222	114	2015-09-01	Competition	1	311.893
any	223	4	2015-07-07	Healthcare	1	32.6642
any	223	288	2015-08-31	Healthcare	1	40.5112
any	223	288	2015-07-08	Healthcare	1	40.5112
any	223	29	2015-07-28	Healthcare	1	27.0716
any	223	288	2015-06-26	Healthcare	1	40.5112
any	223	288	2015-11-23	Healthcare	1	40.5112
any	223	46	2015-05-29	Healthcare	1	60.7691
any	223	288	2015-10-05	Healthcare	1	40.5112
any	223	107	2015-05-12	Healthcare	1	182.605
any	223	29	2015-06-30	Healthcare	1	27.0716
any	224	4	2015-05-24	Competition	2	76.5883
any	224	30	2015-08-09	Competition	1	40.5556
any	224	30	2015-08-30	Competition	1	40.5556
any	224	30	2015-07-19	Competition	1	40.5556
any	224	114	2015-08-14	Competition	1	399.608
any	224	17	2015-07-19	Competition	1	453.415
any	225	3	2015-08-03	Competition	1	50.6378
any	225	104	2015-07-12	Training	1	5.87191
any	225	3	2015-07-01	Competition	1	50.6378
any	225	104	2015-05-24	Training	1	5.87191
any	225	104	2015-07-19	Training	1	5.87191
any	225	25	2015-05-18	Competition	1	69.0466
any	225	3	2015-05-18	Competition	1	50.6378
any	225	104	2015-08-09	Training	1	5.87191
any	225	104	2015-08-02	Training	1	5.87191
any	225	104	2015-08-23	Training	1	5.87191
any	225	3	2015-09-07	Competition	1	50.6378
any	225	104	2015-08-16	Training	1	5.87191
any	225	104	2015-06-14	Training	1	5.87191
any	225	116	2015-05-17	Training	1	25.9286
any	225	3	2015-06-07	Competition	1	50.6378
any	226	199	2015-05-23	Competition	1	59.7276
any	227	16	2015-07-12	Riding	1	11.0034
any	227	133	2015-05-23	Riding	1	84.9728
any	227	20	2015-06-13	Riding	1	32.9672
any	227	16	2015-08-08	Riding	1	11.0034
any	227	20	2015-09-27	Riding	1	32.9672
any	227	20	2015-08-16	Riding	1	32.9672
any	227	20	2015-10-04	Riding	1	32.9672
any	227	5	2015-05-16	Competition	1	214.885
any	227	212	2015-07-19	Riding	1	25.5932
any	227	16	2015-08-19	Riding	1	11.0034
any	228	145	2015-08-28	Training	1	88.7231
any	228	184	2015-08-28	Competition	1	153.181
any	228	174	2015-08-29	Competition	1	153.181
any	228	184	2015-06-19	Competition	1	153.181
any	228	108	2015-05-17	Competition	1	19.6027
any	229	3	2015-07-26	Training	1	0
any	229	3	2015-05-26	Training	1	0
any	229	3	2015-11-01	Training	1	0
any	229	3	2015-10-20	Training	1	0
any	229	3	2015-06-02	Training	1	0
any	229	3	2015-05-12	Training	1	0
any	229	3	2015-05-05	Training	1	0
any	229	3	2015-06-09	Training	1	0
any	229	3	2015-08-25	Riding	1	0
any	229	3	2015-06-23	Training	1	0
any	229	3	2015-06-30	Training	1	0
any	229	3	2015-05-19	Training	1	0
any	230	3	2015-05-29	Competition	1	21.6614
any	231	605	2015-10-05	Riding	1	347.462
any	231	10	2015-11-16	Riding	1	371.462
any	231	605	2015-10-19	Riding	1	347.462
any	231	605	2015-09-28	Riding	1	347.462
any	231	605	2015-09-07	Riding	1	347.462
any	231	150	2015-05-11	NA	1	217.786
any	231	605	2015-11-09	Riding	1	347.462
any	231	150	2015-05-09	NA	1	217.786
any	231	150	2015-05-10	NA	1	217.786
any	231	605	2015-10-26	Riding	1	347.462
any	231	91	2015-06-20	Competition	1	290.923
any	231	91	2015-05-02	Competition	1	290.923
any	232	155	2015-05-24	Riding	1	0
any	233	12	2015-05-03	Training	1	84.2475
any	233	14	2015-05-09	Training	1	96.4363
any	233	15	2015-05-03	Training	1	90.0148
any	234	13	2015-08-09	Training	1	117.482
any	234	13	2015-07-25	Competition	1	117.482
any	234	15	2015-05-23	Competition	1	121.749
any	234	116	2015-05-24	Competition	1	119.591
any	234	103	2015-09-05	Competition	1	119.514
any	234	102	2015-07-26	Competition	1	119.514
any	234	15	2015-07-25	Competition	1	121.749
any	234	170	2015-10-03	Competition	1	140.364
any	234	13	2015-05-23	Competition	1	117.482
any	234	12	2015-05-24	Competition	1	117.482
any	234	14	2015-07-26	Competition	1	127.548
any	234	102	2015-05-23	Competition	1	119.514
any	234	14	2015-05-24	Competition	1	127.548
any	234	22	2015-05-30	Competition	2	91.7835
any	234	481	2015-08-08	Training	1	5.96977
any	234	103	2015-05-23	Competition	1	119.514
any	235	64	2015-05-01	Competition	4	134.492
any	235	64	2015-07-24	Competition	2	134.492
any	235	158	2015-06-13	Competition	2	173.698
any	236	145	2015-08-01	Training	1	77.4043
any	236	184	2015-08-13	Competition	1	36.9917
any	236	184	2015-05-08	Competition	1	36.9917
any	236	184	2015-07-03	Competition	1	36.9917
any	237	7	2015-07-17	Training	1	7.56075
any	237	103	2015-10-31	Competition	1	161.591
any	237	173	2015-05-21	Competition	1	54.0197
any	237	109	2015-05-02	Competition	1	17.672
any	239	139	2015-05-25	NA	1	331.305
any	239	203	2015-09-13	Competition	1	32.2009
any	244	28	2015-05-01	Other	1	27.0716
any	244	771	2015-11-11	Return home	1	121.971
any	245	54	2015-05-25	Other	1	32.6029
any	246	126	2015-05-16	Competition	1	14.2283
any	246	126	2015-09-19	Competition	1	14.2283
any	246	126	2015-08-15	Competition	1	14.2283
any	246	126	2015-10-09	Competition	1	14.2283
any	247	126	2015-05-24	Competition	1	34.2768
any	247	94	2015-10-08	Competition	3	10.0826
any	247	126	2015-09-27	Competition	1	34.2768
any	247	196	2015-10-07	Competition	1	42.3305
any	247	102	2015-10-10	Competition	1	213.48
any	247	94	2015-10-09	Competition	3	10.0826
any	247	126	2015-08-23	Competition	1	34.2768
any	247	126	2015-07-26	Competition	1	34.2768
any	248	61	2015-05-24	Competition	1	40.4447
any	248	52	2015-05-24	Competition	1	16.2902
any	249	178	2015-05-17	Riding	1	55.2739
any	250	178	2015-07-18	Competition	1	55.2739
any	250	191	2015-07-18	Competition	1	25.7494
any	250	178	2015-05-30	Competition	1	55.2739
any	250	191	2015-06-06	Competition	1	25.7494
any	250	178	2015-08-22	Competition	1	55.2739
any	250	178	2015-07-25	Competition	1	55.2739
any	250	178	2015-06-06	Competition	1	55.2739
any	251	6	2015-05-30	Other	1	68.793
any	251	377	2015-06-07	Return home	1	17.3234
any	257	144	2015-05-10	Competition	1	143.245
any	257	68	2015-05-10	Competition	1	46.7353
any	258	68	2015-05-08	Training	1	56.0224
any	259	122	2015-05-02	Competition	1	41.0877
any	260	122	2015-05-22	Competition	1	96.8371
any	260	122	2015-05-23	Competition	1	96.8371
any	260	122	2015-05-21	Competition	1	96.8371
any	261	25	2015-05-01	Other	1	27.632
any	262	25	2015-05-03	Training	1	27.0652
any	263	25	2015-05-04	Riding	1	5.81169
any	264	25	2015-05-17	Training	1	5.81169
any	265	81	2015-05-01	Other	1	37.7862
any	266	97	2015-09-13	Competition	1	31.8057
any	266	196	2015-05-10	Competition	1	44.2258
any	266	121	2015-05-10	Competition	1	31.8057
any	266	97	2015-05-02	Competition	1	31.8057
any	267	196	2015-05-24	Competition	1	44.2258
any	267	121	2015-05-22	Competition	1	31.8057
any	267	101	2015-10-18	Training	1	25.3401
any	268	63	2015-05-05	Riding	1	80.6318
any	269	142	2015-05-07	Riding	1	299.815
any	270	12	2015-06-21	Competition	1	48.5057
any	270	13	2015-05-18	Training	1	48.5057
any	270	15	2015-06-21	Competition	1	60.4097
any	270	13	2015-08-27	Training	1	48.5057
any	270	116	2015-06-21	Competition	1	52.7119
any	270	13	2015-06-21	Competition	1	48.5057
any	271	89	2015-05-23	Competition	1	29.1784
any	272	89	2015-05-31	Training	1	26.5725
any	273	76	2015-07-22	Training	1	14.5843
any	273	76	2015-05-19	Training	1	14.5843
any	273	76	2015-05-26	Training	1	14.5843
any	273	76	2015-08-21	Training	1	14.5843
any	274	91	2015-05-10	Competition	1	125.41
any	275	8	2015-06-04	Healthcare	1	28.9186
any	275	8	2015-05-01	Healthcare	1	28.9186
any	280	154	2015-05-18	Training	1	75.2445
any	281	91	2015-06-04	Riding	1	17.3483
any	281	91	2015-05-23	Riding	1	17.3483
any	281	91	2015-06-13	Riding	1	17.3483
any	281	91	2015-08-30	Riding	1	17.3483
any	282	221	2015-05-18	Training	1	3213.89
any	283	102	2015-05-07	Training	1	22.9813
any	284	73	2015-05-18	Other	1	6.88083
any	285	208	2015-05-14	Riding	1	16.2708
any	286	121	2015-05-31	Other	1	20.3646
any	287	186	2015-05-22	Healthcare	2	44.0427
any	288	46	2015-05-28	Other	1	26.4225
any	288	223	2015-08-31	Return home	1	40.5112
any	288	223	2015-11-23	Return home	1	40.5112
any	288	223	2015-10-05	Return home	1	40.5112
any	288	223	2015-06-26	Return home	1	40.5112
any	288	444	2015-11-29	Return home	1	23.8161
any	288	223	2015-08-09	Return home	1	40.5112
any	288	223	2015-05-29	Other	1	40.5112
any	289	103	2015-05-09	Training	1	66.7211
any	289	206	2015-08-03	Training	3	0
any	290	103	2015-06-20	Training	1	0
any	290	103	2015-05-13	Training	1	0
any	291	212	2015-07-04	Training	1	54.8964
any	291	103	2015-05-31	Training	1	64.2239
any	291	212	2015-06-13	Training	1	54.8964
any	291	14	2015-08-31	Competition	1	110.707
any	291	76	2015-07-31	Training	1	41.5522
any	292	198	2015-05-30	Competition	1	72.4371
any	292	206	2015-06-07	Competition	1	72.4371
any	292	206	2015-07-19	Competition	3	72.4371
any	292	206	2015-08-16	Competition	1	72.4371
any	292	220	2015-10-25	Other	1	298.856
any	292	206	2015-08-02	Competition	2	72.4371
any	292	206	2015-05-31	Competition	1	72.4371
any	293	120	2015-05-29	Other	1	37.8805
any	294	71	2015-09-11	Competition	2	42.2877
any	294	71	2015-07-24	Competition	1	42.2877
any	294	158	2015-05-01	Competition	2	70.285
any	294	196	2015-09-27	Competition	1	56.7016
any	294	200	2015-06-19	Competition	1	42.2877
any	294	71	2015-05-16	Competition	1	42.2877
any	294	94	2015-09-26	Competition	3	49.7739
any	295	4	2015-06-05	Competition	1	62.999
any	295	61	2015-07-11	Other	1	46.6477
any	295	4	2015-07-03	Competition	1	62.999
any	295	194	2015-06-30	Competition	1	0
any	295	158	2015-05-14	Competition	2	64.3395
any	295	11	2015-08-12	Competition	1	324.591
any	295	186	2015-07-11	Competition	2	19.6065
any	295	194	2015-08-07	Competition	1	0
any	295	158	2015-06-27	Competition	1	64.3395
any	295	158	2015-06-28	Competition	1	64.3395
any	295	54	2015-07-05	Competition	1	46.6477
any	296	138	2015-05-10	Training	1	0
any	297	83	2015-05-10	Riding	1	28.3933
any	297	83	2015-05-10	Riding	1	28.3933
any	297	83	2015-05-24	Riding	1	28.3933
any	297	83	2015-05-24	Riding	1	28.3933
any	298	117	2015-05-27	Other	3	18.9972
any	298	630	2015-08-21	Return home	1	337.774
any	298	630	2015-08-28	Return home	1	337.774
any	299	5	2015-05-18	Riding	1	30.3311
any	300	184	2015-05-31	Other	1	88.023
any	300	184	2015-05-03	Other	1	88.023
any	300	184	2015-05-23	Other	1	88.023
any	300	184	2015-05-02	Other	1	88.023
any	300	184	2015-05-30	Other	1	88.023
any	301	203	2015-05-30	Competition	1	15.9307
any	302	100	2015-09-05	Training	1	25.5395
any	302	122	2015-08-19	Training	1	25.5395
any	302	100	2015-09-26	Competition	1	25.5395
any	302	122	2015-08-16	Training	1	25.5395
any	302	100	2015-05-02	Other	1	25.5395
any	303	100	2015-05-09	Training	1	380.529
any	303	100	2015-05-08	Training	1	380.529
any	304	168	2015-05-03	Riding	1	26.4727
any	305	109	2015-05-23	Training	1	31.4907
any	306	175	2015-05-17	Riding	1	33.003
any	311	14	2015-05-16	Training	1	61.3816
any	311	103	2015-06-21	Competition	1	135.837
any	311	14	2015-06-21	Competition	1	61.3816
any	312	220	2015-05-23	Healthcare	1	81.6506
any	314	220	2015-05-31	Competition	1	49.0143
any	315	24	2015-05-13	Competition	1	55.2654
any	316	24	2015-05-27	Training	1	30.0322
any	316	24	2015-05-31	Training	1	30.0322
any	316	24	2015-05-20	Training	1	30.0322
any	317	32	2015-05-27	Training	1	10.1654
any	317	32	2015-05-20	Training	1	10.1654
any	318	32	2015-05-31	Competition	1	42.7877
any	318	219	2015-05-09	Competition	1	85.0113
any	319	31	2015-07-05	Competition	1	8.31902
any	319	31	2015-06-15	Competition	1	8.31902
any	319	31	2015-09-21	Competition	1	8.31902
any	319	32	2015-05-24	Competition	1	20.5121
any	320	79	2015-11-16	Healthcare	2	163.663
any	320	79	2015-05-11	Healthcare	4	163.663
any	320	79	2015-09-30	Healthcare	3	163.663
any	320	79	2015-06-10	Healthcare	1	163.663
any	320	79	2015-08-11	Healthcare	1	163.663
any	320	79	2015-08-12	Healthcare	3	163.663
any	321	49	2015-05-12	Training	1	46.801
any	321	49	2015-07-07	Training	3	46.801
any	321	49	2015-05-30	Training	2	46.801
any	321	49	2015-09-29	Training	2	46.801
any	321	49	2015-05-02	Other	2	46.801
any	321	49	2015-11-02	Training	3	46.801
any	321	49	2015-06-30	Training	3	46.801
any	321	49	2015-11-17	Training	3	46.801
any	321	49	2015-06-02	Training	3	46.801
any	321	49	2015-11-21	Training	3	46.801
any	321	49	2015-08-16	Training	3	46.801
any	321	49	2015-09-08	Training	3	46.801
any	321	49	2015-06-27	Training	3	46.801
any	321	49	2015-09-22	Training	2	46.801
any	321	49	2015-08-08	Training	3	46.801
any	321	49	2015-08-27	Training	3	46.801
any	321	49	2015-06-16	Training	3	46.801
any	321	49	2015-11-14	Training	3	46.801
any	321	49	2015-05-30	Training	1	46.801
any	321	49	2015-10-13	Training	3	46.801
any	321	49	2015-05-19	Training	2	46.801
any	321	49	2015-11-28	Training	3	46.801
any	321	49	2015-09-15	Training	3	46.801
any	321	49	2015-05-19	Training	1	46.801
any	321	49	2015-05-26	Training	2	46.801
any	321	49	2015-05-16	Training	1	46.801
any	321	49	2015-07-11	Training	3	46.801
any	321	49	2015-06-23	Training	3	46.801
any	321	49	2015-05-05	Training	2	46.801
any	321	49	2015-05-26	Training	1	46.801
any	321	49	2015-08-04	Training	3	46.801
any	321	49	2015-10-31	Training	3	46.801
any	321	49	2015-05-12	Training	2	46.801
any	321	49	2015-05-16	Training	2	46.801
any	321	49	2015-05-02	Training	1	46.801
any	321	49	2015-10-06	Training	3	46.801
any	321	49	2015-06-09	Training	3	46.801
any	321	49	2015-10-27	Training	3	46.801
any	321	49	2015-07-27	Other	3	46.801
any	321	49	2015-08-20	Training	3	46.801
any	321	49	2015-11-07	Training	3	46.801
any	321	49	2015-09-01	Training	3	46.801
any	321	49	2015-07-14	Training	3	46.801
any	321	49	2015-07-20	Other	3	46.801
any	321	49	2015-10-20	Training	3	46.801
any	322	49	2015-05-24	Competition	1	31.8621
any	322	49	2015-08-23	Competition	3	31.8621
any	322	49	2015-08-09	Competition	3	31.8621
any	323	49	2015-07-04	Competition	3	58.4276
any	323	49	2015-08-29	Competition	3	58.4276
any	323	49	2015-07-05	Competition	3	58.4276
any	323	49	2015-08-30	Competition	3	58.4276
any	323	49	2015-10-12	Competition	3	58.4276
any	323	49	2015-09-26	Competition	3	58.4276
any	323	49	2015-05-10	Competition	2	58.4276
any	323	158	2015-07-04	Competition	1	253.086
any	323	49	2015-05-10	Other	1	58.4276
any	324	78	2015-05-19	Training	1	19.8008
any	325	64	2015-05-09	Competition	2	31.4838
any	325	64	2015-07-11	Competition	2	31.4838
any	326	64	2015-05-23	Competition	2	82.2993
any	327	19	2015-05-31	Riding	1	77.0366
any	328	164	2015-05-09	Training	4	55.87
any	329	164	2015-08-08	Competition	2	62.315
any	329	164	2015-05-17	Competition	4	62.315
any	330	164	2015-05-24	Competition	4	78.5302
any	331	125	2015-05-25	Competition	2	25.9836
any	332	94	2015-05-10	Other	2	77.9998
any	332	94	2015-05-11	Other	2	77.9998
any	333	47	2015-05-02	Training	2	38.5105
any	333	47	2015-05-16	Training	2	38.5105
any	333	47	2015-05-03	Training	2	38.5105
any	333	47	2015-05-17	Training	2	38.5105
any	333	47	2015-05-30	Training	2	38.5105
any	334	104	2015-09-02	Healthcare	1	0
any	334	175	2015-10-10	Healthcare	1	156.852
any	334	104	2015-10-01	Healthcare	1	0
any	334	104	2015-09-24	Healthcare	1	0
any	334	47	2015-05-23	Healthcare	2	63.3752
any	334	47	2015-05-09	Healthcare	2	63.3752
any	335	116	2015-05-03	Competition	1	231.272
any	336	116	2015-05-24	Other	1	0
any	337	116	2015-05-01	Competition	1	549.525
any	338	13	2015-08-14	Training	1	20.8726
any	338	155	2015-08-01	Competition	1	95.8381
any	338	116	2015-05-31	Training	1	14.5891
any	338	116	2015-06-14	Training	1	14.5891
any	338	12	2015-09-07	Training	1	20.8726
any	338	14	2015-08-23	Training	1	63.0498
any	338	116	2015-05-17	Training	1	14.5891
any	338	15	2015-08-23	Training	1	14.5629
any	338	15	2015-09-07	Training	1	14.5629
any	338	116	2015-06-28	Training	1	14.5891
any	338	13	2015-09-05	Training	1	20.8726
any	338	116	2015-05-10	Training	1	14.5891
any	338	116	2015-06-18	Training	1	14.5891
any	338	116	2015-06-07	Training	1	14.5891
any	339	56	2015-05-30	Training	1	0
any	340	206	2015-06-20	Competition	8	17.524
any	340	206	2015-06-13	Competition	1	17.524
any	340	206	2015-06-27	Competition	6	17.524
any	340	206	2015-05-23	Competition	1	17.524
any	341	206	2015-05-09	Other	3	21.1762
any	341	206	2015-05-26	Training	1	21.1762
any	342	206	2015-05-16	Competition	1	23.6351
any	343	206	2015-05-09	Competition	1	17.524
any	343	206	2015-05-23	Competition	3	17.524
any	343	206	2015-07-05	Competition	1	17.524
any	345	114	2015-05-15	Competition	1	209.989
any	346	660	2015-08-29	Return home	1	68.9615
any	346	209	2015-05-29	Other	1	15.0006
any	346	480	2015-06-15	Return home	2	50.3685
any	346	209	2015-05-29	Other	1	15.0006
any	346	209	2015-05-30	Other	1	15.0006
any	346	659	2015-08-03	Return home	1	62.565
any	346	786	2015-11-14	Return home	1	36.0805
any	347	209	2015-05-14	Other	1	49.3758
any	347	209	2015-05-13	Other	1	49.3758
any	348	112	2015-05-22	Training	1	15.0006
any	349	112	2015-05-24	Riding	1	129.655
any	350	112	2015-05-10	Other	1	33.003
any	351	112	2015-05-21	Other	1	246.121
any	352	174	2015-06-14	Competition	3	72.5022
any	352	174	2015-07-12	Competition	3	72.5022
any	352	174	2015-05-10	Competition	2	72.5022
any	352	174	2015-08-09	Competition	3	72.5022
any	353	219	2015-09-19	Training	1	67.7651
any	353	219	2015-05-01	Other	1	67.7651
any	353	219	2015-05-05	Riding	1	67.7651
any	354	219	2015-05-10	Competition	3	119.863
any	355	219	2015-05-06	Riding	1	85.0113
any	356	158	2015-05-30	Riding	1	45.4053
any	357	25	2015-05-05	Riding	1	5.81169
any	358	25	2015-05-14	Riding	1	5.81169
any	359	25	2015-05-21	Riding	1	5.81169
any	360	25	2015-05-23	Riding	1	5.81169
any	361	25	2015-05-26	Riding	1	5.81169
any	362	49	2015-05-24	Competition	2	31.8621
any	363	63	2015-05-12	Riding	1	80.6318
any	364	63	2015-05-13	Riding	1	80.6318
any	365	63	2015-05-19	Riding	1	80.6318
any	366	63	2015-05-20	Riding	1	80.6318
any	367	63	2015-05-26	Riding	1	80.6318
any	368	63	2015-05-27	Riding	1	80.6318
any	369	168	2015-05-10	Riding	1	26.4727
any	370	168	2015-05-17	Riding	1	26.4727
any	371	168	2015-05-30	Training	1	26.4727
any	372	203	2015-05-13	Training	1	35.609
any	373	208	2015-05-28	Riding	1	16.2708
any	374	208	2015-05-14	Riding	1	16.2708
any	375	208	2015-05-28	Riding	1	16.2708
any	377	3	2015-10-12	Other	1	46.3189
any	377	251	2015-06-07	Competition	1	17.3234
any	378	100	2015-06-07	Competition	1	33.0407
any	378	100	2015-09-13	Competition	2	33.0407
any	378	11	2015-06-15	Competition	1	62.5509
any	378	122	2015-06-20	Competition	1	33.0407
any	379	19	2015-06-03	Riding	1	74.3342
any	380	19	2015-09-10	Riding	1	54.1246
any	380	19	2015-07-03	Riding	1	54.1246
any	380	23	2015-08-16	Riding	2	18.8612
any	380	19	2015-09-24	Riding	1	54.1246
any	380	19	2015-09-03	Riding	1	54.1246
any	380	19	2015-07-10	Riding	1	54.1246
any	380	19	2015-10-01	Riding	1	54.1246
any	380	19	2015-06-19	Riding	1	54.1246
any	380	19	2015-06-11	Riding	1	54.1246
any	380	19	2015-09-17	Riding	1	54.1246
any	380	23	2015-06-07	Riding	2	18.8612
any	380	23	2015-06-14	Riding	1	18.8612
any	380	19	2015-10-09	Riding	1	54.1246
any	380	19	2015-10-17	Riding	1	54.1246
any	380	19	2015-06-26	Riding	1	54.1246
any	381	22	2015-06-16	Training	1	4.97635
any	382	23	2015-06-20	Riding	1	10.3981
any	383	23	2015-06-27	Riding	1	0
any	384	23	2015-06-07	Riding	1	0
any	385	23	2015-06-14	Riding	1	0
any	386	23	2015-06-21	Riding	1	0
any	387	23	2015-06-28	Training	1	10.3981
any	388	23	2015-06-13	Riding	1	0
any	389	23	2015-06-21	Riding	1	10.3981
any	390	23	2015-06-28	Riding	1	0
any	391	23	2015-06-16	Other	1	0
any	391	23	2015-06-11	Other	1	0
any	391	23	2015-06-04	Other	1	0
any	391	23	2015-06-09	Other	1	0
any	391	23	2015-06-18	Other	1	0
any	392	23	2015-06-25	Other	1	11.0312
any	392	23	2015-06-23	Other	1	11.0312
any	392	23	2015-06-30	Other	1	11.0312
any	393	24	2015-06-25	Training	1	30.0322
any	393	24	2015-06-17	Training	1	30.0322
any	393	24	2015-06-11	Training	1	30.0322
any	394	514	2015-07-19	Return home	1	115.426
any	394	25	2015-06-08	Other	1	28.6049
any	394	513	2015-07-15	Return home	1	0
any	394	513	2015-08-05	Return home	1	0
any	396	30	2015-08-22	Competition	1	25.9613
any	396	30	2015-06-19	Competition	1	25.9613
any	397	32	2015-06-11	Training	1	10.1654
any	398	32	2015-06-18	Training	1	10.1654
any	399	32	2015-06-25	Training	1	10.1654
any	400	32	2015-06-04	Training	1	10.1654
any	401	33	2015-06-28	Competition	1	367.044
any	402	49	2015-06-07	Competition	3	31.8621
any	406	58	2015-06-26	Competition	2	27.6828
any	407	79	2015-06-21	Competition	2	49.2889
any	407	61	2015-06-07	Competition	1	9.70089
any	407	79	2015-08-16	Competition	3	49.2889
any	407	79	2015-09-27	Competition	3	49.2889
any	408	63	2015-06-04	Riding	1	80.6318
any	409	63	2015-06-11	Riding	1	80.6318
any	410	63	2015-06-18	Riding	1	80.6318
any	411	63	2015-06-22	Riding	1	80.6318
any	413	69	2015-06-05	Competition	1	46.9276
any	414	69	2015-06-21	Competition	1	11.5876
any	415	72	2015-06-18	Competition	1	39.493
any	415	72	2015-08-13	Competition	1	39.493
any	416	73	2015-07-10	Competition	1	21.1998
any	416	73	2015-09-13	Other	1	21.1998
any	416	73	2015-06-03	Riding	1	21.1998
any	416	73	2015-07-29	Training	2	21.1998
any	416	73	2015-09-30	Other	1	21.1998
any	416	73	2015-09-21	Other	1	21.1998
any	417	73	2015-06-21	Training	1	34.0788
any	418	76	2015-06-30	Training	1	22.0348
any	419	131	2015-09-19	Riding	2	22.7175
any	419	78	2015-06-22	Riding	2	175.746
any	420	80	2015-06-02	NA	1	18.4909
any	421	83	2015-06-14	Riding	1	99.0315
any	425	91	2015-06-07	Riding	1	125.41
any	426	94	2015-06-20	Other	2	25.2683
any	427	94	2015-06-21	Other	2	0
any	430	100	2015-06-21	Competition	1	62.8081
any	431	100	2015-06-26	Training	1	380.529
any	431	100	2015-10-18	Riding	1	380.529
any	431	100	2015-10-12	Training	1	380.529
any	431	100	2015-09-19	Training	1	380.529
any	431	100	2015-08-05	Training	1	380.529
any	431	100	2015-08-01	Training	1	380.529
any	431	100	2015-09-10	Training	1	380.529
any	431	100	2015-08-27	Training	1	380.529
any	431	100	2015-10-03	Training	1	380.529
any	431	100	2015-08-22	Training	1	380.529
any	432	102	2015-06-04	Training	1	22.9813
any	433	102	2015-06-21	Competition	1	135.837
any	434	103	2015-07-11	Other	1	0
any	434	103	2015-07-17	Other	1	0
any	434	103	2015-06-26	Other	1	0
any	434	103	2015-07-02	Other	1	0
any	435	104	2015-06-20	Training	1	48.5271
any	435	104	2015-07-25	Training	1	48.5271
any	436	108	2015-06-05	Competition	1	12.3402
any	436	161	2015-06-06	Competition	2	302.363
any	437	114	2015-06-26	Competition	2	391.196
any	437	114	2015-08-07	Competition	1	391.196
any	438	114	2015-06-20	Competition	1	21.0755
any	439	115	2015-06-20	Competition	1	19.8171
any	440	116	2015-06-07	Competition	1	231.272
any	441	116	2015-06-21	Other	1	129.073
any	442	116	2015-06-25	Other	1	14.5891
any	443	119	2015-06-30	Riding	1	17.177
any	444	200	2015-06-05	Competition	1	44.8822
any	444	288	2015-11-29	Training	1	23.8161
any	447	144	2015-06-07	Competition	1	131.284
any	449	146	2015-06-21	Competition	2	28.2671
any	449	146	2015-06-20	Competition	2	28.2671
any	454	157	2015-06-06	Competition	1	51.2958
any	455	157	2015-06-14	Competition	1	75.2316
any	456	158	2015-06-20	Competition	1	197.401
any	457	159	2015-06-05	Competition	1	272.824
any	457	107	2015-08-07	Training	1	276.023
any	457	178	2015-09-13	Competition	1	40.5556
any	458	164	2015-06-14	Competition	2	78.5302
any	459	164	2015-06-27	Competition	2	80.5574
any	460	164	2015-06-30	Competition	2	158.594
any	461	168	2015-06-27	Training	1	26.4727
any	462	171	2015-07-09	Riding	1	74.7731
any	462	171	2015-09-01	Riding	1	74.7731
any	462	184	2015-08-01	Training	1	199.698
any	462	171	2015-10-01	Riding	1	74.7731
any	462	203	2015-07-03	Riding	1	74.7731
any	462	171	2015-06-26	Riding	1	74.7731
any	462	171	2015-08-16	Riding	1	74.7731
any	462	203	2015-07-24	Riding	2	74.7731
any	462	171	2015-09-21	Riding	1	74.7731
any	466	184	2015-06-01	Other	1	88.023
any	466	184	2015-06-26	Other	1	88.023
any	467	184	2015-06-13	Training	1	153.181
any	468	186	2015-06-20	Competition	1	92.3037
any	469	186	2015-06-27	Competition	1	147.573
any	469	23	2015-08-15	Competition	1	72.2259
any	470	188	2015-06-29	Other	2	20.3992
any	471	191	2015-07-19	Competition	1	17.0679
any	471	191	2015-06-21	Competition	1	17.0679
any	472	197	2015-06-28	Other	1	28.8329
any	473	203	2015-06-03	Training	1	35.609
any	475	203	2015-06-13	Competition	1	35.1834
any	475	203	2015-06-24	Training	1	35.1834
any	476	203	2015-06-20	Training	1	30.5811
any	477	199	2015-10-12	Competition	1	372.531
any	477	98	2015-09-13	Competition	1	119.617
any	477	204	2015-06-28	Competition	1	156.071
any	478	206	2015-06-17	Training	1	21.1762
any	478	206	2015-06-24	Training	2	21.1762
any	479	206	2015-06-28	Competition	1	0
any	479	206	2015-10-10	Competition	1	0
any	479	206	2015-08-30	Competition	4	0
any	479	206	2015-08-29	Competition	2	0
any	479	206	2015-09-19	Competition	5	0
any	480	209	2015-06-15	Competition	1	39.2829
any	480	346	2015-06-15	Competition	2	50.3685
any	481	212	2015-07-23	Training	1	112.166
any	481	212	2015-06-24	Training	1	112.166
any	481	15	2015-08-08	Training	1	127.329
any	481	14	2015-08-08	Competition	1	133.403
any	482	1	2015-07-03	Competition	1	148.121
any	482	216	2015-06-14	Competition	1	0
any	482	196	2015-07-05	Competition	1	116.836
any	483	219	2015-06-04	Competition	3	463.856
any	484	219	2015-06-10	Training	1	126.545
any	485	219	2015-06-13	Training	1	126.545
any	486	219	2015-06-14	Competition	3	119.863
any	487	219	2015-06-17	Training	1	126.545
any	488	219	2015-06-18	Competition	1	825.955
any	488	219	2015-06-17	Competition	2	825.955
any	489	219	2015-06-24	Training	1	126.545
any	490	219	2015-06-27	Competition	1	126.545
any	491	219	2015-06-28	Competition	3	119.863
any	493	492	2015-06-03	Other	1	650.102
any	494	493	2015-06-05	Other	1	526.396
any	495	494	2015-06-06	Other	1	644.685
any	496	495	2015-06-07	Other	1	1579.63
any	497	496	2015-06-27	Other	1	59.967
any	497	585	2015-07-09	Return home	1	19.287
any	497	670	2015-10-10	Return home	1	28.172
any	498	3	2015-07-15	Competition	1	14.743
any	499	3	2015-07-29	Competition	1	14.743
any	500	12	2015-07-04	Competition	1	43.7329
any	500	102	2015-07-04	Competition	1	154.473
any	501	16	2015-07-25	Riding	1	21.4907
any	502	19	2015-07-24	Riding	1	61.2267
any	503	22	2015-11-21	Other	1	33.003
any	503	22	2015-07-11	Competition	1	33.003
any	504	23	2015-07-01	Riding	4	11.0312
any	505	23	2015-07-05	Riding	4	11.0312
any	506	23	2015-07-12	Riding	4	11.0312
any	507	23	2015-07-19	Riding	4	11.0312
any	508	23	2015-07-26	Riding	4	11.0312
any	509	24	2015-07-05	Competition	1	30.0322
any	510	24	2015-07-09	Training	1	30.0322
any	510	24	2015-07-23	Training	1	30.0322
any	510	24	2015-07-16	Training	1	30.0322
any	511	102	2015-08-08	Training	1	71.7071
any	511	102	2015-08-23	Competition	1	71.7071
any	511	155	2015-08-22	Competition	1	85.1129
any	511	24	2015-07-26	Competition	1	94.3933
any	511	103	2015-08-23	Competition	1	71.7071
any	512	32	2015-07-11	Competition	1	37.7517
any	512	32	2015-07-08	Training	1	37.7517
any	512	24	2015-07-05	Training	1	37.7517
any	512	32	2015-07-26	Competition	1	37.7517
any	512	24	2015-07-12	Competition	1	37.7517
any	513	394	2015-08-01	Training	1	0
any	513	394	2015-07-01	Training	1	0
any	513	52	2015-10-25	Competition	1	52.6948
any	514	394	2015-07-16	Competition	1	115.426
any	515	31	2015-07-31	Training	1	15.4908
any	516	32	2015-07-02	Training	1	30.0322
any	517	32	2015-07-04	Competition	1	30.0322
any	518	32	2015-07-23	Training	1	30.0322
any	519	32	2015-07-05	Training	1	30.0322
any	520	44	2015-07-11	Riding	1	21.1785
any	521	3	2015-08-05	Competition	1	0
any	521	51	2015-07-01	Competition	1	15.5263
any	522	55	2015-09-13	Competition	1	15.6352
any	522	55	2015-09-26	Competition	1	15.6352
any	522	55	2015-07-05	Competition	1	15.6352
any	522	55	2015-08-09	Competition	1	15.6352
any	523	56	2015-07-01	Other	1	0
any	524	58	2015-07-18	Training	1	180.044
any	525	58	2015-07-25	Competition	1	27.6828
any	526	63	2015-07-03	Riding	1	80.6318
any	527	63	2015-07-12	Riding	1	80.6318
any	528	63	2015-07-20	Riding	1	80.6318
any	529	64	2015-07-03	Competition	2	78.0654
any	530	64	2015-07-10	Competition	2	91.7606
any	531	70	2015-07-16	Training	1	11.868
any	532	70	2015-07-31	Training	1	11.868
any	533	97	2015-07-15	Competition	2	29.4875
any	533	97	2015-08-01	Competition	3	29.4875
any	533	93	2015-07-19	Competition	1	50.0771
any	533	11	2015-08-04	Competition	1	328.951
any	533	80	2015-07-28	Competition	1	95.4983
any	533	97	2015-08-05	Competition	3	29.4875
any	533	97	2015-07-03	Competition	1	29.4875
any	533	101	2015-07-06	Competition	1	59.967
any	533	97	2015-07-10	Competition	1	29.4875
any	533	80	2015-07-08	Competition	1	95.4983
any	533	75	2015-07-01	Competition	1	106.291
any	533	80	2015-08-26	Competition	1	95.4983
any	533	80	2015-08-05	Competition	1	95.4983
any	533	93	2015-08-29	Competition	1	50.0771
any	533	93	2015-07-01	Training	1	50.0771
any	533	93	2015-07-05	Competition	1	50.0771
any	533	80	2015-07-01	Competition	1	95.4983
any	533	97	2015-07-04	Competition	1	29.4875
any	533	97	2015-07-16	Competition	1	29.4875
any	533	97	2015-07-31	Competition	1	29.4875
any	533	80	2015-07-15	Competition	1	95.4983
any	533	97	2015-08-08	Competition	3	29.4875
any	533	97	2015-07-18	Competition	1	29.4875
any	533	97	2015-07-11	Competition	1	29.4875
any	533	80	2015-07-22	Competition	1	95.4983
any	533	101	2015-07-27	Competition	1	59.967
any	533	80	2015-08-19	Competition	1	95.4983
any	533	80	2015-08-12	Competition	1	95.4983
any	533	97	2015-07-01	Competition	1	29.4875
any	533	97	2015-07-29	Competition	1	29.4875
any	534	83	2015-07-24	Healthcare	1	39.037
any	535	91	2015-07-04	Competition	1	331.35
any	536	94	2015-07-01	Other	3	0
any	537	94	2015-07-03	Other	3	25.2683
any	538	94	2015-07-09	Other	3	0
any	539	94	2015-07-25	Other	3	10.0826
any	540	102	2015-07-30	Training	1	27.4393
any	541	107	2015-11-07	Training	1	107.052
any	541	107	2015-07-16	Training	1	107.052
any	541	107	2015-09-26	Training	1	107.052
any	541	107	2015-10-24	Training	1	107.052
any	541	107	2015-07-11	Training	1	107.052
any	541	107	2015-09-05	Training	1	107.052
any	541	107	2015-08-01	Training	1	107.052
any	541	107	2015-09-19	Training	1	107.052
any	541	107	2015-10-03	Training	1	107.052
any	541	107	2015-07-25	Training	1	107.052
any	542	114	2015-08-23	Competition	2	11.8222
any	542	114	2015-08-22	Competition	1	11.8222
any	542	122	2015-08-03	Training	1	465.491
any	542	114	2015-07-26	Competition	2	11.8222
any	542	102	2015-08-02	Competition	1	371.341
any	543	119	2015-07-25	Competition	1	3.62637
any	544	122	2015-07-21	Training	1	53.9693
any	544	545	2015-07-22	Training	1	37.6532
any	545	544	2015-07-21	Other	1	37.6532
any	546	124	2015-07-04	Competition	1	44.1314
any	547	130	2015-07-24	Riding	1	71.4624
any	548	144	2015-07-17	Other	1	19.9285
any	550	146	2015-07-18	Competition	2	28.2671
any	550	146	2015-07-19	Competition	2	28.2671
any	551	150	2015-07-03	Competition	1	217.786
any	552	150	2015-07-11	Competition	1	168.292
any	553	155	2015-07-06	Training	1	18.1107
any	554	155	2015-07-25	Competition	1	272.043
any	555	158	2015-07-04	Training	2	213.985
any	556	158	2015-07-06	Other	1	340.027
any	557	196	2015-07-26	Competition	1	76.038
any	557	162	2015-07-24	Competition	1	215.45
any	558	164	2015-07-01	Competition	2	168.69
any	559	164	2015-07-18	Competition	3	80.5574
any	563	171	2015-07-10	Other	1	192.34
any	564	173	2015-07-10	Competition	1	767.166
any	564	155	2015-10-16	Competition	1	784.043
any	564	100	2015-10-19	Competition	1	1096.4
any	565	184	2015-07-26	Other	1	88.023
any	565	184	2015-07-12	Other	1	88.023
any	566	186	2015-07-04	Competition	2	100.139
any	567	186	2015-07-10	Competition	2	69.3777
any	568	186	2015-07-17	Competition	2	257.634
any	569	95	2015-09-12	Competition	1	17.8133
any	569	196	2015-07-19	Competition	1	131.997
any	570	199	2015-07-27	Competition	1	0
any	571	203	2015-07-11	Competition	1	35.1834
any	571	203	2015-07-08	Training	1	35.1834
any	572	171	2015-11-18	Riding	1	21.9758
any	572	203	2015-07-18	Training	1	21.9758
any	572	171	2015-11-29	Riding	1	21.9758
any	573	206	2015-07-03	Training	4	0
any	574	206	2015-07-11	Competition	2	193.465
any	575	206	2015-07-05	Competition	3	17.0168
any	576	208	2015-07-15	Training	2	17.6972
any	577	208	2015-07-30	Training	2	17.6972
any	578	212	2015-07-25	Competition	1	44.3626
any	579	213	2015-07-04	Training	1	10.5997
any	580	213	2015-07-25	Training	1	16.0304
any	581	219	2015-07-08	Training	1	126.545
any	582	219	2015-07-29	Competition	2	644.589
any	583	219	2015-07-12	Training	1	13.4176
any	583	219	2015-07-08	Training	1	13.4176
any	584	161	2015-10-02	Competition	2	367.698
any	584	220	2015-07-09	Competition	1	0
any	584	203	2015-09-27	Competition	2	67.5254
any	584	161	2015-09-27	Competition	2	367.698
any	585	497	2015-07-09	Training	1	19.287
any	586	3	2015-08-26	Competition	1	4.38211
any	586	3	2015-08-19	Competition	1	4.38211
any	587	5	2015-08-05	Riding	1	187.929
any	587	10	2015-08-06	Riding	2	134.574
any	588	10	2015-08-05	Riding	2	58.5334
any	589	10	2015-08-07	Riding	2	0
any	591	16	2015-08-23	Riding	1	14.9035
any	592	22	2015-08-05	Training	1	4.97635
any	593	22	2015-08-12	Training	1	4.97635
any	601	23	2015-08-08	Competition	3	40.4403
any	605	231	2015-10-19	Return home	1	347.462
any	605	231	2015-11-09	Return home	1	347.462
any	605	795	2015-11-21	Return home	1	12.3322
any	605	394	2015-08-05	Other	1	16.326
any	605	231	2015-10-05	Return home	1	347.462
any	605	231	2015-09-28	Return home	1	347.462
any	605	231	2015-09-07	Return home	1	347.462
any	605	231	2015-10-26	Return home	1	347.462
any	607	52	2015-08-31	Other	1	17.8863
any	608	61	2015-08-01	Other	1	93.4131
any	609	608	2015-08-03	Competition	1	229.16
any	610	63	2015-08-01	Riding	1	80.6318
any	611	63	2015-08-05	Riding	1	80.6318
any	612	63	2015-08-12	Riding	1	80.6318
any	613	63	2015-08-21	Riding	1	80.6318
any	614	70	2015-08-22	Training	1	11.868
any	615	70	2015-08-31	Training	1	11.868
any	616	79	2015-08-21	Healthcare	1	44.2063
any	617	94	2015-08-08	Riding	2	25.0926
any	618	94	2015-08-22	Other	2	25.0926
any	619	94	2015-08-22	Riding	2	0
any	620	100	2015-08-29	Competition	1	53.9693
any	621	102	2015-08-29	Training	1	152.69
any	622	102	2015-08-21	Competition	1	31.3024
any	623	103	2015-08-14	Competition	1	254.476
any	624	106	2015-08-29	Competition	1	422.606
any	626	107	2015-08-22	Training	1	129.57
any	627	108	2015-08-21	Competition	1	19.6027
any	629	112	2015-08-15	Competition	1	39.3566
any	630	115	2015-08-23	Competition	1	35.1172
any	630	298	2015-08-21	Other	1	337.774
any	630	298	2015-08-28	Other	1	337.774
any	632	119	2015-09-10	Training	1	17.177
any	632	119	2015-08-14	Training	1	17.177
any	632	119	2015-09-17	Training	1	17.177
any	632	119	2015-09-24	Training	1	17.177
any	633	196	2015-08-09	Competition	1	76.038
any	633	200	2015-08-21	Competition	1	43.6747
any	633	200	2015-08-07	Competition	1	43.6747
any	633	196	2015-08-23	Competition	1	76.038
any	634	122	2015-08-15	Training	1	71.0561
any	635	126	2015-08-28	Other	1	23.5169
any	635	126	2015-10-13	Other	1	23.5169
any	636	154	2015-08-30	Competition	1	30.017
any	637	155	2015-08-15	Competition	1	91.0685
any	638	157	2015-08-21	Competition	1	42.7877
any	639	164	2015-08-22	Competition	2	37.2814
any	640	164	2015-08-29	Competition	2	19.8666
any	641	170	2015-08-24	Competition	1	30.017
any	642	170	2015-08-29	Training	1	79.3312
any	643	170	2015-08-30	Training	1	79.3312
any	644	171	2015-08-01	Riding	1	74.7731
any	645	171	2015-08-11	Other	1	108.355
any	646	184	2015-08-21	Other	1	88.023
any	646	184	2015-08-06	Other	1	88.023
any	647	186	2015-08-01	Competition	2	214.045
any	648	186	2015-08-08	Competition	2	143.423
any	649	186	2015-08-16	Competition	2	36.7963
any	650	186	2015-08-22	Competition	2	81.7233
any	651	186	2015-08-29	Competition	2	81.7233
any	652	199	2015-08-31	Competition	1	19.6729
any	652	199	2015-08-23	Training	1	19.6729
any	653	206	2015-08-08	Competition	1	54.5517
any	659	209	2015-08-02	Other	3	49.3758
any	659	346	2015-08-02	Other	1	62.565
any	660	209	2015-08-28	Other	3	57.2858
any	660	346	2015-08-28	Other	1	68.9615
any	661	213	2015-08-21	Training	1	80.4613
any	661	213	2015-09-12	Training	1	80.4613
any	662	218	2015-08-01	Riding	1	34.6069
any	663	218	2015-08-09	Riding	1	34.6069
any	664	218	2015-08-30	Competition	1	41.7455
any	665	220	2015-08-25	Training	1	13.2917
any	665	220	2015-08-18	Training	1	13.2917
any	666	142	2015-07-13	Other	1	299.815
any	667	4	2015-09-12	Training	1	53.7431
any	668	8	2015-09-12	Other	1	72.3296
any	669	10	2015-09-27	Competition	1	0
any	670	497	2015-10-10	Competition	1	28.172
any	670	12	2015-09-12	Competition	1	55.7641
any	670	15	2015-09-13	Competition	1	56.1551
any	670	170	2015-10-10	Competition	1	79.3312
any	670	15	2015-09-26	Training	1	56.1551
any	670	102	2015-09-12	Competition	1	152.69
any	670	12	2015-10-03	Riding	1	55.7641
any	670	15	2015-09-12	Competition	1	56.1551
any	670	13	2015-09-26	Training	1	55.7641
any	671	15	2015-09-05	Competition	1	66.9648
any	671	76	2015-09-05	Competition	1	44.4576
any	671	131	2015-09-13	Riding	1	293.48
any	677	30	2015-09-20	Competition	1	116.322
any	678	49	2015-09-12	Competition	2	81.3209
any	679	63	2015-09-16	Riding	1	80.6318
any	680	63	2015-09-23	Riding	1	80.6318
any	681	65	2015-09-28	Training	1	62.0743
any	682	78	2015-09-28	Riding	1	26.7971
any	682	78	2015-09-29	Riding	1	26.7971
any	683	80	2015-09-20	Competition	1	378.753
any	683	80	2015-09-23	Competition	1	378.753
any	684	94	2015-09-19	Competition	3	49.3656
any	685	95	2015-09-22	Other	1	153.923
any	686	102	2015-09-19	Competition	1	10.1395
any	686	102	2015-09-20	Training	1	10.1395
any	686	102	2015-09-18	Training	1	10.1395
any	687	107	2015-09-23	Training	1	109.641
any	688	112	2015-09-01	Other	1	246.121
any	689	112	2015-09-19	Competition	1	39.3566
any	690	114	2015-09-19	Competition	2	18.6826
any	691	131	2015-09-05	Riding	2	41.5116
any	692	131	2015-09-06	Riding	2	41.5116
any	693	131	2015-09-07	Riding	2	41.5116
any	694	131	2015-09-12	Riding	2	41.5116
any	695	131	2015-09-13	Riding	1	41.5116
any	696	131	2015-09-20	Riding	2	22.7175
any	697	131	2015-09-26	Riding	2	41.5116
any	698	131	2015-09-27	Riding	2	22.7175
any	699	666	2015-09-06	Other	1	76.5875
any	700	145	2015-11-01	Training	2	33.3912
any	700	145	2015-10-01	Training	2	33.3912
any	700	145	2015-09-01	Training	3	33.3912
any	701	150	2015-09-12	Riding	1	168.292
any	702	153	2015-09-30	Other	1	0
any	703	157	2015-09-06	Competition	1	47.7276
any	704	157	2015-09-27	Competition	1	67.5254
any	705	159	2015-09-20	Competition	1	30.4703
any	705	159	2015-09-27	Competition	1	30.4703
any	705	159	2015-09-25	Competition	1	30.4703
any	706	161	2015-09-05	Competition	2	393.426
any	707	164	2015-09-05	Competition	2	96.5212
any	708	164	2015-09-07	Competition	2	80.5574
any	709	164	2015-09-27	Competition	2	80.5574
any	710	168	2015-09-19	Riding	1	26.4727
any	711	171	2015-09-13	Other	1	108.355
any	712	171	2015-09-20	Healthcare	1	108.355
any	713	174	2015-09-13	Competition	1	72.5022
any	714	176	2015-09-27	Other	1	59.7383
any	715	178	2015-09-26	Riding	1	44.635
any	716	184	2015-09-05	Riding	1	44.2258
any	717	184	2015-09-20	Riding	1	90.1298
any	717	184	2015-09-27	Riding	1	90.1298
any	718	184	2015-09-24	Riding	1	88.4957
any	719	190	2015-09-27	Other	1	27.5655
any	720	192	2015-09-13	Riding	2	72.5022
any	721	199	2015-09-20	Competition	1	0
any	722	203	2015-09-10	Training	1	21.9758
any	723	203	2015-09-30	Training	1	21.9758
any	724	203	2015-09-19	Competition	1	122.077
any	725	204	2015-09-20	Competition	1	19.294
any	726	212	2015-09-27	Other	1	0
any	727	218	2015-09-27	Riding	1	34.6069
any	728	219	2015-09-13	Competition	2	68.8689
any	729	219	2015-09-24	Competition	3	463.856
any	730	220	2015-09-11	Healthcare	1	81.6506
any	734	5	2015-10-05	Riding	2	107.945
any	735	5	2015-10-10	Other	1	137.608
any	736	12	2015-10-11	Riding	1	21.8153
any	737	22	2015-10-19	Training	1	4.97635
any	737	22	2015-10-19	Training	1	4.97635
any	738	22	2015-10-24	Competition	1	91.0925
any	738	22	2015-10-24	Competition	1	91.0925
any	744	174	2015-10-10	Other	1	90.1298
any	744	174	2015-10-11	Other	1	90.1298
any	744	23	2015-10-10	Competition	2	105.005
any	746	31	2015-10-10	Competition	1	104.376
any	747	31	2015-10-23	Other	1	93.4894
any	748	39	2015-10-04	Competition	1	110.129
any	748	108	2015-10-04	Competition	1	20.3242
any	748	108	2015-11-01	Competition	1	20.3242
any	748	31	2015-11-08	Competition	1	25.6511
any	749	65	2015-10-18	Riding	1	21.6979
any	750	72	2015-10-29	Other	1	45.4118
any	756	75	2015-10-31	Other	1	31.4011
any	757	87	2015-11-06	Training	1	0
any	757	87	2015-10-02	Training	1	0
any	758	94	2015-10-17	Riding	3	0
any	759	101	2015-10-25	Training	1	26.8123
any	760	102	2015-10-02	Competition	1	71.7071
any	761	103	2015-10-26	Training	1	0
any	762	114	2015-10-10	Riding	1	157.027
any	763	119	2015-10-15	Training	1	17.177
any	763	119	2015-10-08	Training	1	17.177
any	763	119	2015-10-01	Training	1	17.177
any	764	122	2015-10-22	Riding	1	61.4513
any	765	123	2015-10-30	Training	2	42.2468
any	766	129	2015-10-05	Other	1	0
any	767	129	2015-10-01	Other	1	0
any	768	134	2015-10-12	Healthcare	1	76.455
any	768	134	2015-10-20	Healthcare	1	76.455
any	769	138	2015-10-31	Other	2	66.0946
any	770	150	2015-10-29	Other	1	171.407
any	771	159	2015-10-01	Other	1	49.89
any	771	244	2015-11-08	Healthcare	1	121.971
any	772	163	2015-10-03	Competition	1	12.0858
any	773	164	2015-10-17	Riding	2	76.3369
any	774	174	2015-11-01	Other	1	46.9424
any	774	174	2015-10-14	Other	1	46.9424
any	775	177	2015-10-11	Competition	1	40.7667
any	776	178	2015-10-11	Riding	1	44.635
any	777	184	2015-10-08	Riding	1	114.609
any	777	184	2015-10-01	Riding	1	114.609
any	778	184	2015-10-31	Other	1	88.023
any	779	186	2015-10-03	Competition	1	41.8715
any	780	192	2015-10-04	Riding	2	39.3318
any	780	192	2015-10-25	Riding	2	39.3318
any	780	192	2015-10-11	Riding	2	39.3318
any	781	472	2015-10-01	Other	1	36.557
any	782	199	2015-10-18	Competition	1	37.5508
any	783	206	2015-10-17	Riding	1	23.6351
any	784	207	2015-10-02	Other	1	70.1934
any	785	208	2015-10-30	Riding	2	39.3318
any	786	346	2015-10-20	Other	1	36.0805
any	787	219	2015-10-08	Competition	2	701.074
any	789	22	2015-11-09	Training	1	4.97635
any	789	22	2015-11-09	Training	1	4.97635
any	795	605	2015-11-21	Training	1	12.3322
any	797	29	2015-11-28	Other	1	43.9099
any	798	30	2015-11-14	Training	1	44.635
any	798	30	2015-11-28	Training	1	44.635
any	799	56	2015-11-28	Other	1	0
any	800	63	2015-11-15	Riding	1	80.6318
any	801	67	2015-11-30	Riding	1	0
any	802	78	2015-11-15	Riding	1	26.7971
any	803	94	2015-11-07	Other	2	25.2683
any	804	94	2015-11-14	Other	2	0
any	805	94	2015-11-28	Other	2	0
any	806	302	2015-11-07	Other	1	5.83912
[truncated: 36 more rows]

## Sheet: MOST scenario
scenario	target	source	date	reason	n_horses	distance
most	3	225	2015-07-01	Return home	1	50.6378
most	229	3	2015-05-26	Lesson	1	0
most	521	3	2015-08-05	Competition	1	0
most	229	3	2015-07-26	Lesson	1	0
most	499	3	2015-07-29	Competition	1	14.743
most	3	521	2015-08-05	Return home	1	0
most	586	3	2015-08-19	Competition	1	4.38211
most	3	229	2015-06-30	Return home	1	0
most	225	3	2015-08-03	Competition	1	50.6378
most	229	3	2015-05-12	Lesson	1	0
most	3	229	2015-05-26	Return home	1	0
most	229	3	2015-06-23	Lesson	1	0
most	3	586	2015-08-19	Return home	1	4.38211
most	229	3	2015-05-05	Lesson	1	0
most	3	229	2015-06-02	Return home	1	0
most	3	225	2015-06-07	Return home	1	50.6378
most	3	225	2015-05-18	Return home	1	50.6378
most	3	498	2015-07-15	Return home	1	14.743
most	3	229	2015-05-05	Return home	1	0
most	225	3	2015-09-07	Competition	1	50.6378
most	3	229	2015-06-09	Return home	1	0
most	3	225	2015-09-07	Return home	1	50.6378
most	3	377	2015-10-12	Return home	1	46.3189
most	498	3	2015-07-15	Competition	1	14.743
most	225	3	2015-06-07	Competition	1	50.6378
most	225	3	2015-07-01	Competition	1	50.6378
most	3	499	2015-07-29	Return home	1	14.743
most	3	229	2015-08-25	Return home	1	0
most	3	229	2015-05-19	Return home	1	0
most	229	3	2015-11-01	Lesson	1	0
most	3	230	2015-05-29	Return home	1	21.6614
most	229	3	2015-06-09	Lesson	1	0
most	3	229	2015-06-23	Return home	1	0
most	229	3	2015-05-19	Lesson	1	0
most	377	3	2015-10-12	Other	1	46.3189
most	229	3	2015-06-02	Lesson	1	0
most	3	229	2015-07-26	Return home	1	0
most	3	225	2015-08-03	Return home	1	50.6378
most	3	586	2015-08-26	Return home	1	4.38211
most	229	3	2015-08-25	Leisure ride	1	0
most	3	229	2015-10-20	Return home	1	0
most	225	3	2015-05-18	Competition	1	50.6378
most	586	3	2015-08-26	Competition	1	4.38211
most	230	3	2015-05-29	Competition	1	21.6614
most	3	229	2015-05-12	Return home	1	0
most	229	3	2015-06-30	Lesson	1	0
most	229	3	2015-10-20	Lesson	1	0
most	3	229	2015-11-01	Return home	1	0
most	295	4	2015-06-05	Competition	1	62.999
most	222	4	2015-08-27	Competition	1	81.1444
most	295	4	2015-07-03	Competition	1	62.999
most	224	4	2015-05-24	Competition	1	76.5883
most	667	4	2015-09-12	Lesson	1	53.7431
most	4	295	2015-06-07	Return home	1	62.999
most	4	295	2015-07-05	Return home	1	62.999
most	4	224	2015-05-24	Return home	1	76.5883
most	4	222	2015-08-29	Return home	1	81.1444
most	4	667	2015-09-13	Return home	1	53.7431
most	587	5	2015-08-05	Leisure ride	1	187.929
most	5	587	2015-08-07	Return home	1	187.929
most	227	5	2015-05-16	Competition	1	214.885
most	5	734	2015-10-09	Return home	2	107.945
most	5	227	2015-05-16	Return home	1	214.885
most	299	5	2015-05-18	Leisure ride	1	30.3311
most	5	299	2015-05-18	Return home	1	30.3311
most	734	5	2015-10-05	Leisure ride	2	107.945
most	735	5	2015-10-10	Other	1	137.608
most	237	7	2015-07-17	Training clinic	1	7.56075
most	7	237	2015-07-17	Return home	1	7.56075
most	8	275	2015-06-09	Return home	1	28.9186
most	8	275	2015-05-04	Return home	1	28.9186
most	275	8	2015-06-04	Breeding	1	28.9186
most	222	8	2015-08-27	Competition	1	65.8631
most	275	8	2015-05-01	Breeding	1	28.9186
most	668	8	2015-09-12	Other	1	72.3296
most	8	222	2015-08-30	Return home	1	65.8631
most	10	589	2015-08-08	Return home	2	0
most	10	669	2015-09-27	Return home	1	0
most	10	587	2015-08-06	Return home	2	134.574
most	10	231	2015-11-16	Return home	1	371.462
most	588	10	2015-08-05	Leisure ride	2	58.5334
most	669	10	2015-09-27	Competition	1	0
most	587	10	2015-08-06	Leisure ride	2	134.574
most	10	588	2015-08-06	Return home	2	58.5334
most	589	10	2015-08-07	Leisure ride	2	0
most	231	10	2015-11-16	Leisure ride	1	371.462
most	378	11	2015-06-15	Competition	1	62.5509
most	11	222	2015-09-30	Return home	1	303.852
most	11	533	2015-08-09	Return home	1	328.951
most	295	11	2015-08-12	Competition	1	324.591
most	222	11	2015-09-21	Competition	1	303.852
most	11	295	2015-08-17	Return home	1	324.591
most	11	222	2015-05-31	Return home	1	303.852
most	11	378	2015-06-21	Return home	1	62.5509
most	222	11	2015-05-18	Competition	1	303.852
most	533	11	2015-08-04	Competition	1	328.951
most	670	12	2015-10-03	Leisure ride	1	55.7641
most	670	12	2015-09-12	Competition	1	55.7641
most	233	12	2015-05-03	Training clinic	1	84.2475
most	338	12	2015-09-07	Lesson	1	20.8726
most	12	670	2015-09-12	Return home	1	55.7641
most	500	12	2015-07-04	Competition	1	43.7329
most	234	12	2015-05-24	Competition	1	117.482
most	12	338	2015-09-07	Return home	1	20.8726
most	736	12	2015-10-11	Leisure ride	1	21.8153
most	12	500	2015-07-04	Return home	1	43.7329
most	12	270	2015-06-21	Return home	1	48.5057
most	270	12	2015-06-21	Competition	1	48.5057
most	12	233	2015-05-03	Return home	1	84.2475
most	12	736	2015-10-11	Return home	1	21.8153
most	12	234	2015-05-24	Return home	1	117.482
most	12	670	2015-10-03	Return home	1	55.7641
most	13	234	2015-07-25	Return home	1	117.482
most	13	234	2015-08-09	Return home	1	117.482
most	13	270	2015-06-21	Return home	1	48.5057
most	234	13	2015-05-23	Competition	1	117.482
most	13	234	2015-05-23	Return home	1	117.482
most	13	270	2015-05-18	Return home	1	48.5057
most	270	13	2015-06-21	Competition	1	48.5057
most	13	270	2015-08-27	Return home	1	48.5057
most	234	13	2015-07-25	Competition	1	117.482
most	270	13	2015-08-27	Lesson	1	48.5057
most	13	338	2015-08-14	Return home	1	20.8726
most	13	670	2015-09-26	Return home	1	55.7641
most	270	13	2015-05-18	Training clinic	1	48.5057
most	338	13	2015-08-14	Lesson	1	20.8726
most	234	13	2015-08-09	Lesson	1	117.482
most	13	338	2015-09-05	Return home	1	20.8726
most	338	13	2015-09-05	Lesson	1	20.8726
most	670	13	2015-09-26	Lesson	1	55.7641
most	234	14	2015-05-24	Competition	1	127.548
most	481	14	2015-08-08	Competition	1	133.403
most	14	234	2015-05-24	Return home	1	127.548
most	14	338	2015-08-23	Return home	1	63.0498
most	14	311	2015-05-16	Return home	1	61.3816
most	311	14	2015-06-21	Competition	1	61.3816
most	14	481	2015-08-08	Return home	1	133.403
most	14	233	2015-05-09	Return home	1	96.4363
most	233	14	2015-05-09	Training clinic	1	96.4363
most	311	14	2015-05-16	Training clinic	1	61.3816
most	14	291	2015-08-31	Return home	1	110.707
most	14	311	2015-06-21	Return home	1	61.3816
most	291	14	2015-08-31	Competition	1	110.707
most	234	14	2015-07-26	Competition	1	127.548
most	338	14	2015-08-23	Lesson	1	63.0498
most	14	234	2015-07-26	Return home	1	127.548
most	15	270	2015-06-21	Return home	1	60.4097
most	234	15	2015-05-23	Competition	1	121.749
most	670	15	2015-09-26	Lesson	1	56.1551
most	15	671	2015-09-05	Return home	1	66.9648
most	15	234	2015-05-23	Return home	1	121.749
most	233	15	2015-05-03	Lesson	1	90.0148
most	15	222	2015-05-18	Return home	1	65.8631
most	15	233	2015-05-03	Return home	1	90.0148
most	671	15	2015-09-05	Competition	1	66.9648
most	15	234	2015-08-08	Lesson	1	121.749
most	15	670	2015-09-13	Return home	1	56.1551
most	670	15	2015-09-13	Competition	1	56.1551
most	670	15	2015-09-12	Competition	1	56.1551
most	338	15	2015-08-23	Lesson	1	14.5629
most	338	15	2015-09-07	Lesson	1	14.5629
most	15	338	2015-09-07	Return home	1	14.5629
most	222	15	2015-05-18	Training clinic	1	65.8631
most	481	15	2015-08-08	Lesson	1	127.329
most	15	234	2015-07-25	Return home	1	121.749
most	234	15	2015-07-25	Competition	1	121.749
most	15	670	2015-09-26	Return home	1	56.1551
most	270	15	2015-06-21	Competition	1	60.4097
most	15	338	2015-08-23	Return home	1	14.5629
most	15	670	2015-09-12	Return home	1	56.1551
most	234	481	2015-08-08	Lesson	1	5.96977
most	16	227	2015-08-19	Return home	1	11.0034
most	16	591	2015-08-23	Return home	1	14.9035
most	16	227	2015-07-12	Return home	1	11.0034
most	501	16	2015-07-25	Leisure ride	1	21.4907
most	227	16	2015-08-08	Leisure ride	1	11.0034
most	227	16	2015-07-12	Leisure ride	1	11.0034
most	16	227	2015-08-08	Return home	1	11.0034
most	227	16	2015-08-19	Leisure ride	1	11.0034
most	16	501	2015-07-25	Return home	1	21.4907
most	591	16	2015-08-23	Leisure ride	1	14.9035
most	31	18	2015-08-16	Leisure ride	1	76.2142
most	31	18	2015-05-08	Leisure ride	1	76.2142
most	31	18	2015-06-12	Competition	1	76.2142
most	31	18	2015-09-07	Other	1	76.2142
most	31	18	2015-05-22	Leisure ride	1	76.2142
most	31	18	2015-09-05	Leisure ride	1	76.2142
most	31	18	2015-08-01	Leisure ride	1	76.2142
most	18	31	2015-08-02	Return home	1	76.2142
most	18	31	2015-09-06	Return home	1	76.2142
most	18	31	2015-06-14	Return home	1	76.2142
most	18	31	2015-05-10	Return home	1	76.2142
most	31	18	2015-07-18	Leisure ride	1	76.2142
most	18	31	2015-08-17	Return home	1	76.2142
most	18	31	2015-05-24	Return home	1	76.2142
most	18	31	2015-09-14	Return home	1	76.2142
most	18	31	2015-07-19	Return home	1	76.2142
most	19	380	2015-06-11	Return home	1	54.1246
most	19	502	2015-07-24	Return home	1	61.2267
most	380	19	2015-09-03	Leisure ride	1	54.1246
most	19	327	2015-05-31	Return home	1	77.0366
most	19	380	2015-06-26	Return home	1	54.1246
most	502	19	2015-07-24	Leisure ride	1	61.2267
most	380	19	2015-09-10	Leisure ride	1	54.1246
most	19	380	2015-09-24	Return home	1	54.1246
most	380	19	2015-06-26	Leisure ride	1	54.1246
most	380	19	2015-10-09	Leisure ride	1	54.1246
most	19	380	2015-07-10	Return home	1	54.1246
most	380	19	2015-09-17	Leisure ride	1	54.1246
most	380	19	2015-07-03	Leisure ride	1	54.1246
most	19	379	2015-06-03	Return home	1	74.3342
most	19	380	2015-09-10	Return home	1	54.1246
most	380	19	2015-06-11	Leisure ride	1	54.1246
most	19	380	2015-09-03	Return home	1	54.1246
most	327	19	2015-05-31	Leisure ride	1	77.0366
most	380	19	2015-07-10	Leisure ride	1	54.1246
most	19	380	2015-07-03	Return home	1	54.1246
most	19	380	2015-09-17	Return home	1	54.1246
most	19	380	2015-10-01	Return home	1	54.1246
most	19	380	2015-06-19	Return home	1	54.1246
most	19	380	2015-10-09	Return home	1	54.1246
most	19	380	2015-10-17	Return home	1	54.1246
most	380	19	2015-06-19	Leisure ride	1	54.1246
most	380	19	2015-10-17	Leisure ride	1	54.1246
most	379	19	2015-06-03	Leisure ride	1	74.3342
most	380	19	2015-09-24	Leisure ride	1	54.1246
most	380	19	2015-10-01	Leisure ride	1	54.1246
most	20	227	2015-09-27	Return home	1	32.9672
most	20	227	2015-08-16	Return home	1	32.9672
most	227	20	2015-08-16	Leisure ride	1	32.9672
most	20	227	2015-06-13	Return home	1	32.9672
most	227	20	2015-09-27	Leisure ride	1	32.9672
most	227	20	2015-10-04	Leisure ride	1	32.9672
most	227	20	2015-06-13	Leisure ride	1	32.9672
most	20	227	2015-10-04	Return home	1	32.9672
most	22	234	2015-05-31	Return home	2	91.7835
most	593	22	2015-08-12	Lesson	1	4.97635
most	22	737	2015-10-19	Return home	1	4.97635
most	789	22	2015-11-09	Lesson	1	4.97635
most	22	738	2015-10-25	Return home	1	91.0925
most	22	738	2015-10-25	Return home	1	91.0925
most	22	737	2015-10-19	Return home	1	4.97635
most	22	592	2015-08-05	Return home	1	4.97635
most	22	503	2015-07-11	Return home	1	33.003
most	503	22	2015-07-11	Competition	1	33.003
most	22	789	2015-11-09	Return home	1	4.97635
most	789	22	2015-11-09	Lesson	1	4.97635
most	22	593	2015-08-12	Return home	1	4.97635
most	738	22	2015-10-24	Competition	1	91.0925
most	737	22	2015-10-19	Lesson	1	4.97635
most	22	381	2015-06-16	Return home	1	4.97635
most	738	22	2015-10-24	Competition	1	91.0925
most	592	22	2015-08-05	Lesson	1	4.97635
most	22	789	2015-11-09	Return home	1	4.97635
most	503	22	2015-11-21	Other	1	33.003
most	234	22	2015-05-30	Competition	2	91.7835
most	381	22	2015-06-16	Lesson	1	4.97635
most	737	22	2015-10-19	Lesson	1	4.97635
most	23	389	2015-06-21	Return home	1	10.3981
most	391	23	2015-06-09	Other	1	0
most	23	391	2015-06-16	Return home	1	0
most	391	23	2015-06-18	Other	1	0
most	23	504	2015-07-01	Return home	4	11.0312
most	23	506	2015-07-12	Return home	4	11.0312
most	392	23	2015-06-23	Other	1	11.0312
most	23	384	2015-06-07	Return home	1	0
most	391	23	2015-06-11	Other	1	0
most	23	744	2015-10-10	Return home	2	105.005
most	23	386	2015-06-21	Return home	1	0
most	391	23	2015-06-16	Other	1	0
most	23	391	2015-06-04	Return home	1	0
most	389	23	2015-06-21	Leisure ride	1	10.3981
most	469	23	2015-08-15	Competition	1	72.2259
most	23	469	2015-08-15	Return home	1	72.2259
most	387	23	2015-06-28	Training clinic	1	10.3981
most	23	392	2015-06-25	Return home	1	11.0312
most	23	505	2015-07-05	Return home	4	11.0312
most	23	391	2015-06-18	Return home	1	0
most	504	23	2015-07-01	Leisure ride	4	11.0312
most	23	380	2015-08-16	Return home	2	18.8612
most	390	23	2015-06-28	Leisure ride	1	0
most	23	391	2015-06-11	Return home	1	0
most	23	382	2015-06-20	Return home	1	10.3981
most	380	23	2015-06-14	Leisure ride	1	18.8612
most	392	23	2015-06-30	Other	1	11.0312
most	744	23	2015-10-10	Competition	2	105.005
most	23	390	2015-06-28	Return home	1	0
most	23	392	2015-06-30	Return home	1	11.0312
most	23	388	2015-06-13	Return home	1	0
most	385	23	2015-06-14	Leisure ride	1	0
most	23	392	2015-06-23	Return home	1	11.0312
most	601	23	2015-08-08	Competition	3	40.4403
most	23	385	2015-06-14	Return home	1	0
most	388	23	2015-06-13	Leisure ride	1	0
most	23	387	2015-06-28	Return home	1	10.3981
most	23	601	2015-08-08	Return home	3	40.4403
most	505	23	2015-07-05	Leisure ride	4	11.0312
most	380	23	2015-08-16	Leisure ride	2	18.8612
most	507	23	2015-07-19	Leisure ride	4	11.0312
most	384	23	2015-06-07	Leisure ride	1	0
most	23	383	2015-06-27	Return home	1	0
most	23	391	2015-06-09	Return home	1	0
most	508	23	2015-07-26	Leisure ride	4	11.0312
most	392	23	2015-06-25	Other	1	11.0312
most	23	380	2015-06-07	Return home	2	18.8612
most	23	507	2015-07-19	Return home	4	11.0312
most	23	380	2015-06-14	Return home	1	18.8612
most	383	23	2015-06-27	Leisure ride	1	0
most	391	23	2015-06-04	Other	1	0
most	382	23	2015-06-20	Leisure ride	1	10.3981
most	380	23	2015-06-07	Leisure ride	2	18.8612
most	386	23	2015-06-21	Leisure ride	1	0
most	23	508	2015-07-26	Return home	4	11.0312
most	506	23	2015-07-12	Leisure ride	4	11.0312
most	605	231	2015-09-07	Return home	1	347.462
most	605	394	2015-08-05	Other	1	16.326
most	25	359	2015-05-21	Return home	1	5.81169
most	605	795	2015-11-21	Return home	1	12.3322
most	264	25	2015-05-17	Lesson	1	5.81169
most	263	25	2015-05-04	Leisure ride	1	5.81169
most	605	231	2015-10-05	Return home	1	347.462
most	394	513	2015-07-15	Return home	1	0
most	25	361	2015-05-26	Return home	1	5.81169
most	25	357	2015-05-05	Return home	1	5.81169
most	605	231	2015-11-09	Return home	1	347.462
most	231	605	2015-10-26	Leisure ride	1	347.462
most	394	25	2015-06-08	Other	1	28.6049
most	231	605	2015-10-19	Leisure ride	1	347.462
most	795	605	2015-11-21	Training clinic	1	12.3322
most	513	394	2015-07-01	Training clinic	1	0
most	25	358	2015-05-14	Return home	1	5.81169
most	394	513	2015-08-05	Return home	1	0
most	394	514	2015-07-19	Return home	1	115.426
most	514	394	2015-07-16	Competition	1	115.426
most	360	25	2015-05-23	Leisure ride	1	5.81169
most	231	605	2015-10-05	Leisure ride	1	347.462
most	513	394	2015-08-01	Training clinic	1	0
most	361	25	2015-05-26	Leisure ride	1	5.81169
most	25	225	2015-05-18	Return home	1	69.0466
most	262	25	2015-05-03	Lesson	1	27.0652
most	25	262	2015-05-03	Return home	1	27.0652
most	261	25	2015-05-01	Other	1	27.632
most	231	605	2015-09-07	Leisure ride	1	347.462
most	25	360	2015-05-23	Return home	1	5.81169
most	25	261	2015-05-03	Return home	1	27.632
most	231	605	2015-11-09	Leisure ride	1	347.462
most	605	231	2015-10-26	Return home	1	347.462
most	605	231	2015-10-19	Return home	1	347.462
most	25	263	2015-05-04	Return home	1	5.81169
most	605	231	2015-09-28	Return home	1	347.462
most	231	605	2015-09-28	Leisure ride	1	347.462
most	357	25	2015-05-05	Leisure ride	1	5.81169
most	358	25	2015-05-14	Leisure ride	1	5.81169
most	359	25	2015-05-21	Leisure ride	1	5.81169
most	25	264	2015-05-17	Return home	1	5.81169
most	225	25	2015-05-18	Competition	1	69.0466
most	244	28	2015-05-01	Other	1	27.0716
most	244	771	2015-11-11	Return home	1	121.971
most	771	244	2015-11-08	Vet	1	121.971
most	29	223	2015-07-29	Return home	1	27.0716
most	223	29	2015-06-30	Vet	1	27.0716
most	223	29	2015-07-28	Vet	1	27.0716
most	29	223	2015-07-10	Return home	1	27.0716
most	797	29	2015-11-28	Other	1	43.9099
most	798	30	2015-11-14	Lesson	1	44.635
most	396	30	2015-06-19	Competition	1	25.9613
most	224	30	2015-07-19	Competition	1	40.5556
most	677	30	2015-09-20	Competition	1	116.322
most	798	30	2015-11-28	Lesson	1	44.635
most	30	798	2015-11-14	Return home	1	44.635
most	30	396	2015-08-22	Return home	1	25.9613
most	396	30	2015-08-22	Competition	1	25.9613
most	30	224	2015-08-09	Return home	1	40.5556
most	224	30	2015-08-30	Competition	1	40.5556
most	30	677	2015-09-20	Return home	1	116.322
most	30	224	2015-07-19	Return home	1	40.5556
most	30	224	2015-08-30	Return home	1	40.5556
most	30	798	2015-11-28	Return home	1	44.635
most	224	30	2015-08-09	Competition	1	40.5556
most	30	396	2015-06-20	Return home	1	25.9613
most	319	31	2015-09-21	Competition	1	8.31902
most	319	31	2015-07-05	Competition	1	8.31902
most	222	31	2015-09-24	Competition	1	53.3797
most	747	31	2015-10-23	Other	1	93.4894
most	31	319	2015-06-15	Return home	1	8.31902
most	31	319	2015-07-05	Return home	1	8.31902
most	746	31	2015-10-10	Competition	1	104.376
most	31	748	2015-11-08	Return home	1	25.6511
most	748	31	2015-11-08	Competition	1	25.6511
most	31	222	2015-09-25	Return home	1	53.3797
most	31	515	2015-07-31	Return home	1	15.4908
most	31	222	2015-09-24	Return home	1	53.3797
most	31	746	2015-10-10	Return home	1	104.376
most	222	31	2015-09-25	Competition	1	53.3797
most	515	31	2015-07-31	Lesson	1	15.4908
most	31	319	2015-09-21	Return home	1	8.31902
most	319	31	2015-06-15	Competition	1	8.31902
most	401	33	2015-06-28	Competition	1	367.044
most	33	401	2015-06-28	Return home	1	367.044
most	748	39	2015-10-04	Competition	1	110.129
most	39	748	2015-10-04	Return home	1	110.129
most	44	520	2015-07-11	Return home	1	21.1785
most	520	44	2015-07-11	Leisure ride	1	21.1785
most	288	223	2015-06-26	Return home	1	40.5112
most	288	223	2015-08-31	Return home	1	40.5112
most	223	288	2015-07-08	Vet	1	40.5112
most	223	288	2015-10-05	Vet	1	40.5112
most	444	288	2015-11-29	Training clinic	1	23.8161
most	288	223	2015-10-05	Return home	1	40.5112
most	288	444	2015-11-29	Return home	1	23.8161
most	223	46	2015-05-29	Vet	1	60.7691
most	288	46	2015-05-28	Other	1	26.4225
most	288	223	2015-11-23	Return home	1	40.5112
most	223	288	2015-08-31	Vet	1	40.5112
most	223	288	2015-06-26	Farrier	1	40.5112
most	223	288	2015-11-23	Vet	1	40.5112
most	288	223	2015-08-09	Return home	1	40.5112
most	288	223	2015-05-29	Other	1	40.5112
most	321	49	2015-05-26	Lesson	1	46.801
most	49	323	2015-07-04	Return home	3	58.4276
most	322	49	2015-08-23	Competition	3	31.8621
most	49	321	2015-05-02	Return home	3	46.801
most	49	321	2015-08-27	Return home	3	46.801
most	49	321	2015-11-28	Return home	3	46.801
most	49	321	2015-08-04	Return home	3	46.801
most	49	321	2015-05-26	Return home	3	46.801
most	321	49	2015-06-16	Lesson	3	46.801
most	49	321	2015-10-13	Return home	3	46.801
most	49	321	2015-06-16	Return home	3	46.801
most	321	49	2015-07-11	Lesson	3	46.801
most	49	323	2015-08-29	Return home	3	58.4276
most	321	49	2015-05-02	Training clinic	1	46.801
most	321	49	2015-09-08	Lesson	3	46.801
most	321	49	2015-05-19	Lesson	1	46.801
most	321	49	2015-07-27	Other	3	46.801
most	321	49	2015-10-06	Lesson	3	46.801
most	49	321	2015-06-09	Return home	3	46.801
most	322	49	2015-08-09	Competition	3	31.8621
most	49	321	2015-07-07	Return home	3	46.801
most	49	323	2015-07-05	Return home	3	58.4276
most	321	49	2015-10-31	Lesson	3	46.801
most	321	49	2015-05-12	Lesson	1	46.801
most	49	321	2015-09-29	Return home	2	46.801
most	49	321	2015-06-30	Return home	3	46.801
most	321	49	2015-09-29	Lesson	2	46.801
most	321	49	2015-05-19	Training clinic	2	46.801
most	49	321	2015-06-23	Return home	3	46.801
most	321	49	2015-09-01	Lesson	3	46.801
most	49	402	2015-06-07	Return home	3	31.8621
most	49	322	2015-08-09	Return home	3	31.8621
most	49	321	2015-10-06	Return home	3	46.801
most	49	321	2015-10-20	Return home	3	46.801
most	321	49	2015-11-28	Lesson	3	46.801
most	322	49	2015-05-24	Competition	1	31.8621
most	321	49	2015-06-23	Lesson	3	46.801
most	49	321	2015-07-14	Return home	3	46.801
most	321	49	2015-09-22	Lesson	2	46.801
most	49	321	2015-09-15	Return home	3	46.801
most	49	321	2015-07-11	Return home	3	46.801
most	49	322	2015-08-23	Return home	3	31.8621
most	49	321	2015-11-07	Return home	3	46.801
most	321	49	2015-08-20	Lesson	3	46.801
most	49	321	2015-11-02	Return home	3	46.801
most	402	49	2015-06-07	Competition	3	31.8621
most	49	321	2015-09-08	Return home	3	46.801
most	321	49	2015-05-16	Training clinic	2	46.801
most	49	321	2015-11-17	Return home	3	46.801
most	49	322	2015-05-24	Return home	1	31.8621
most	321	49	2015-05-30	Training clinic	2	46.801
most	323	49	2015-09-26	Competition	3	58.4276
most	321	49	2015-11-14	Lesson	3	46.801
most	49	321	2015-11-21	Return home	3	46.801
most	49	321	2015-08-08	Return home	3	46.801
most	321	49	2015-07-07	Lesson	3	46.801
most	321	49	2015-06-30	Lesson	3	46.801
most	321	49	2015-08-04	Lesson	3	46.801
most	323	49	2015-07-04	Competition	3	58.4276
most	321	49	2015-05-12	Training clinic	2	46.801
most	49	321	2015-06-27	Return home	3	46.801
most	49	323	2015-05-10	Return home	3	58.4276
most	49	321	2015-05-30	Return home	3	46.801
most	321	49	2015-07-14	Lesson	3	46.801
most	49	321	2015-08-16	Return home	3	46.801
most	321	49	2015-11-17	Lesson	3	46.801
most	49	321	2015-05-12	Return home	3	46.801
most	321	49	2015-11-07	Lesson	3	46.801
most	321	49	2015-05-02	Other	2	46.801
most	321	49	2015-10-13	Lesson	3	46.801
most	49	321	2015-10-31	Return home	3	46.801
most	362	49	2015-05-24	Competition	2	31.8621
most	321	49	2015-05-05	Training clinic	2	46.801
most	49	321	2015-06-02	Return home	3	46.801
most	49	321	2015-05-16	Return home	3	46.801
most	49	321	2015-07-31	Return home	3	46.801
most	321	49	2015-06-09	Lesson	3	46.801
most	49	678	2015-09-12	Return home	2	81.3209
most	321	49	2015-08-08	Lesson	3	46.801
most	321	49	2015-10-20	Lesson	3	46.801
most	323	49	2015-08-29	Competition	3	58.4276
most	321	49	2015-11-21	Lesson	3	46.801
most	323	49	2015-08-30	Competition	3	58.4276
most	49	323	2015-10-12	Return home	3	58.4276
most	323	49	2015-10-12	Competition	3	58.4276
most	49	323	2015-09-26	Return home	3	58.4276
most	49	321	2015-07-24	Return home	3	46.801
most	49	321	2015-09-22	Return home	2	46.801
most	321	49	2015-11-02	Lesson	3	46.801
most	49	321	2015-05-19	Return home	3	46.801
most	323	49	2015-05-10	Competition	2	58.4276
most	49	321	2015-10-27	Return home	3	46.801
most	321	49	2015-08-27	Lesson	3	46.801
most	321	49	2015-06-27	Lesson	3	46.801
most	49	362	2015-05-24	Return home	2	31.8621
most	321	49	2015-08-16	Lesson	3	46.801
most	323	49	2015-07-05	Competition	3	58.4276
most	49	321	2015-11-14	Return home	3	46.801
most	678	49	2015-09-12	Competition	2	81.3209
most	321	49	2015-07-20	Other	3	46.801
most	321	49	2015-10-27	Lesson	3	46.801
most	323	49	2015-05-10	Other	1	58.4276
most	321	49	2015-05-16	Lesson	1	46.801
most	321	49	2015-05-30	Lesson	1	46.801
most	49	321	2015-08-20	Return home	3	46.801
most	321	49	2015-06-02	Lesson	3	46.801
most	49	321	2015-05-05	Return home	2	46.801
most	321	49	2015-09-15	Lesson	3	46.801
most	49	321	2015-09-01	Return home	3	46.801
most	321	49	2015-05-26	Training clinic	2	46.801
most	49	323	2015-08-30	Return home	3	58.4276
most	51	521	2015-07-01	Return home	1	15.5263
most	521	51	2015-07-01	Competition	1	15.5263
most	513	52	2015-10-25	Competition	1	52.6948
most	52	607	2015-08-31	Return home	1	17.8863
most	52	513	2015-10-25	Return home	1	52.6948
most	607	52	2015-08-31	Other	1	17.8863
most	248	52	2015-05-24	Competition	1	16.2902
most	52	248	2015-05-24	Return home	1	16.2902
most	295	54	2015-07-05	Competition	1	46.6477
most	54	245	2015-05-25	Return home	1	32.6029
most	104	54	2015-11-01	Other	1	48.6022
most	245	54	2015-05-25	Other	1	32.6029
most	54	295	2015-07-05	Return home	1	46.6477
most	522	55	2015-09-26	Competition	1	15.6352
most	522	55	2015-08-09	Competition	1	15.6352
most	55	522	2015-09-13	Return home	1	15.6352
most	55	522	2015-07-05	Return home	1	15.6352
most	522	55	2015-07-05	Competition	1	15.6352
most	55	522	2015-08-09	Return home	1	15.6352
most	55	522	2015-09-26	Return home	1	15.6352
most	522	55	2015-09-13	Competition	1	15.6352
most	4	60	2015-09-02	Lesson	1	17.177
most	60	4	2015-09-02	Return home	1	17.177
most	60	4	2015-07-16	Return home	1	17.177
most	4	60	2015-07-16	Lesson	1	17.177
most	609	608	2015-08-03	Competition	1	229.16
most	295	61	2015-07-11	Other	1	46.6477
most	608	61	2015-08-01	Other	1	93.4131
most	61	295	2015-07-12	Return home	1	46.6477
most	248	61	2015-05-24	Competition	1	40.4447
most	407	61	2015-06-07	Competition	1	9.70089
most	61	609	2015-08-10	Competition	1	253.139
most	61	248	2015-05-24	Return home	1	40.4447
most	61	407	2015-06-07	Return home	1	9.70089
most	63	680	2015-09-23	Return home	1	80.6318
most	368	63	2015-05-27	Leisure ride	1	80.6318
most	410	63	2015-06-18	Leisure ride	1	80.6318
most	409	63	2015-06-11	Leisure ride	1	80.6318
most	367	63	2015-05-26	Leisure ride	1	80.6318
most	63	365	2015-05-19	Return home	1	80.6318
most	408	63	2015-06-04	Leisure ride	1	80.6318
most	528	63	2015-07-20	Leisure ride	1	80.6318
most	63	363	2015-05-12	Return home	1	80.6318
most	63	526	2015-07-03	Return home	1	80.6318
most	366	63	2015-05-20	Leisure ride	1	80.6318
most	527	63	2015-07-12	Leisure ride	1	80.6318
most	63	366	2015-05-20	Return home	1	80.6318
most	63	368	2015-05-27	Return home	1	80.6318
most	613	63	2015-08-21	Leisure ride	1	80.6318
most	610	63	2015-08-01	Leisure ride	1	80.6318
most	63	364	2015-05-13	Return home	1	80.6318
most	63	411	2015-06-22	Return home	1	80.6318
most	63	800	2015-11-15	Return home	1	80.6318
most	63	612	2015-08-12	Return home	1	80.6318
most	365	63	2015-05-19	Leisure ride	1	80.6318
most	268	63	2015-05-05	Leisure ride	1	80.6318
most	63	268	2015-05-05	Return home	1	80.6318
most	364	63	2015-05-13	Leisure ride	1	80.6318
most	63	613	2015-08-21	Return home	1	80.6318
most	63	367	2015-05-26	Return home	1	80.6318
most	800	63	2015-11-15	Leisure ride	1	80.6318
most	411	63	2015-06-22	Leisure ride	1	80.6318
most	63	679	2015-09-16	Return home	1	80.6318
most	63	409	2015-06-11	Return home	1	80.6318
most	63	528	2015-07-20	Return home	1	80.6318
most	526	63	2015-07-03	Leisure ride	1	80.6318
most	612	63	2015-08-12	Leisure ride	1	80.6318
most	63	611	2015-08-05	Return home	1	80.6318
most	63	527	2015-07-12	Return home	1	80.6318
most	63	408	2015-06-04	Return home	1	80.6318
most	680	63	2015-09-23	Leisure ride	1	80.6318
most	63	610	2015-08-01	Return home	1	80.6318
most	63	410	2015-06-18	Return home	1	80.6318
most	611	63	2015-08-05	Leisure ride	1	80.6318
most	679	63	2015-09-16	Leisure ride	1	80.6318
most	363	63	2015-05-12	Leisure ride	1	80.6318
most	65	681	2015-09-28	Return home	1	62.0743
most	749	65	2015-10-18	Leisure ride	1	21.6979
most	681	65	2015-09-28	Training clinic	1	62.0743
most	65	749	2015-10-18	Return home	1	21.6979
most	801	67	2015-11-30	Leisure ride	1	0
most	67	801	2015-11-30	Return home	1	0
most	294	71	2015-09-11	Competition	2	42.2877
most	71	294	2015-05-17	Return home	1	42.2877
most	294	71	2015-05-16	Competition	1	42.2877
most	71	294	2015-09-13	Return home	2	42.2877
most	71	294	2015-07-26	Return home	1	42.2877
most	294	71	2015-07-24	Competition	1	42.2877
most	72	415	2015-06-18	Return home	1	39.493
most	750	72	2015-10-29	Other	1	45.4118
most	72	415	2015-08-13	Return home	1	39.493
most	415	72	2015-06-18	Competition	1	39.493
most	415	72	2015-08-13	Competition	1	39.493
most	417	73	2015-06-21	Training clinic	1	34.0788
most	284	73	2015-05-18	Other	1	6.88083
most	73	284	2015-05-18	Return home	1	6.88083
most	73	416	2015-06-03	Return home	1	21.1998
most	73	416	2015-09-30	Return home	1	21.1998
most	416	73	2015-07-10	Competition	1	21.1998
most	73	416	2015-07-11	Return home	1	21.1998
most	73	417	2015-06-21	Return home	1	34.0788
most	416	73	2015-06-03	Leisure ride	1	21.1998
most	416	73	2015-09-30	Other	1	21.1998
most	416	73	2015-09-13	Other	1	21.1998
most	73	416	2015-09-21	Return home	1	21.1998
most	73	416	2015-07-29	Return home	2	21.1998
most	416	73	2015-07-29	Training clinic	2	21.1998
most	73	416	2015-09-13	Return home	1	21.1998
most	416	73	2015-09-21	Other	1	21.1998
most	75	533	2015-08-02	Return home	1	106.291
most	75	222	2015-09-20	Return home	1	129.481
most	756	75	2015-10-31	Other	1	31.4011
most	533	75	2015-07-01	Competition	1	106.291
most	222	75	2015-09-16	Competition	1	129.481
most	76	273	2015-05-22	Return home	1	14.5843
most	291	76	2015-07-31	Training clinic	1	41.5522
most	76	273	2015-08-21	Return home	1	14.5843
most	273	76	2015-05-19	Training clinic	1	14.5843
most	76	671	2015-09-05	Return home	1	44.4576
most	418	76	2015-06-30	Lesson	1	22.0348
most	76	418	2015-06-30	Return home	1	22.0348
most	76	273	2015-07-22	Return home	1	14.5843
most	273	76	2015-05-26	Training clinic	1	14.5843
most	76	291	2015-07-31	Return home	1	41.5522
most	273	76	2015-08-21	Lesson	1	14.5843
most	273	76	2015-07-22	Lesson	1	14.5843
most	76	273	2015-05-31	Return home	1	14.5843
most	671	76	2015-09-05	Competition	1	44.4576
most	419	78	2015-06-22	Leisure ride	2	175.746
most	802	78	2015-11-15	Leisure ride	1	26.7971
most	78	682	2015-09-29	Return home	1	26.7971
most	682	78	2015-09-28	Leisure ride	1	26.7971
most	78	419	2015-06-25	Return home	2	175.746
most	78	802	2015-11-15	Return home	1	26.7971
most	78	324	2015-05-19	Return home	1	19.8008
most	682	78	2015-09-29	Leisure ride	1	26.7971
most	324	78	2015-05-19	Lesson	1	19.8008
most	78	682	2015-09-28	Return home	1	26.7971
most	80	533	2015-07-31	Return home	1	95.4983
most	533	80	2015-08-26	Competition	1	95.4983
most	222	80	2015-06-10	Competition	1	99.4532
most	533	80	2015-07-28	Competition	1	95.4983
most	533	80	2015-07-22	Competition	1	95.4983
most	80	222	2015-06-08	Return home	1	99.4532
most	80	222	2015-06-22	Return home	1	99.4532
most	80	533	2015-08-30	Return home	1	95.4983
most	80	222	2015-09-14	Return home	1	99.4532
most	80	533	2015-08-09	Return home	1	95.4983
most	533	80	2015-08-05	Competition	1	95.4983
most	80	533	2015-08-23	Return home	1	95.4983
most	533	80	2015-08-19	Competition	1	95.4983
most	222	80	2015-09-17	Competition	1	99.4532
most	80	683	2015-09-27	Return home	1	378.753
most	533	80	2015-07-15	Competition	1	95.4983
most	533	80	2015-07-01	Competition	1	95.4983
most	683	80	2015-09-20	Competition	1	378.753
most	683	80	2015-09-23	Competition	1	378.753
most	80	222	2015-09-19	Return home	1	99.4532
most	222	80	2015-06-17	Competition	1	99.4532
most	80	533	2015-07-12	Return home	1	95.4983
most	222	80	2015-06-03	Competition	1	99.4532
most	80	533	2015-07-19	Return home	1	95.4983
most	222	80	2015-09-11	Competition	1	99.4532
most	80	420	2015-06-09	Return home	1	18.4909
most	533	80	2015-08-12	Competition	1	95.4983
most	80	222	2015-06-15	Return home	1	99.4532
most	80	683	2015-09-21	Return home	1	378.753
most	80	533	2015-07-26	Return home	1	95.4983
most	222	80	2015-06-24	Competition	1	99.4532
most	80	533	2015-08-17	Return home	1	95.4983
most	533	80	2015-07-08	Competition	1	95.4983
most	80	533	2015-07-06	Return home	1	95.4983
most	420	80	2015-06-02	None	1	18.4909
most	80	222	2015-06-29	Return home	1	99.4532
most	222	80	2015-09-30	Competition	1	99.4532
most	81	265	2015-05-02	Return home	1	37.7862
most	265	81	2015-05-01	Other	1	37.7862
most	421	83	2015-06-14	Leisure ride	1	99.0315
most	297	83	2015-05-10	Leisure ride	1	28.3933
most	83	297	2015-05-10	Return home	1	28.3933
most	83	421	2015-06-14	Return home	1	99.0315
most	83	534	2015-07-25	Return home	1	39.037
most	83	297	2015-05-24	Return home	1	28.3933
most	297	83	2015-05-24	Leisure ride	1	28.3933
most	297	83	2015-05-10	Leisure ride	1	28.3933
most	297	83	2015-05-24	Leisure ride	1	28.3933
most	83	297	2015-05-24	Return home	1	28.3933
most	83	297	2015-05-10	Return home	1	28.3933
most	534	83	2015-07-24	Breeding	1	39.037
most	231	91	2015-06-20	Competition	1	290.923
most	91	281	2015-06-04	Return home	1	17.3483
most	91	535	2015-07-04	Return home	1	331.35
most	91	281	2015-06-13	Return home	1	17.3483
most	91	425	2015-06-07	Return home	1	125.41
most	91	281	2015-08-30	Return home	1	17.3483
most	281	91	2015-08-30	Leisure ride	1	17.3483
most	91	231	2015-05-02	Return home	1	290.923
most	231	91	2015-05-02	Competition	1	290.923
most	91	231	2015-06-20	Return home	1	290.923
most	281	91	2015-06-04	Leisure ride	1	17.3483
most	535	91	2015-07-04	Competition	1	331.35
most	91	274	2015-05-10	Return home	1	125.41
most	281	91	2015-05-23	Leisure ride	1	17.3483
most	425	91	2015-06-07	Leisure ride	1	125.41
most	91	281	2015-05-23	Return home	1	17.3483
most	281	91	2015-06-13	Leisure ride	1	17.3483
most	274	91	2015-05-10	Competition	1	125.41
most	533	93	2015-07-01	Lesson	1	50.0771
most	93	533	2015-07-05	Return home	1	50.0771
most	533	93	2015-07-19	Competition	1	50.0771
most	93	533	2015-08-29	Return home	1	50.0771
most	93	533	2015-07-19	Return home	1	50.0771
most	533	93	2015-08-29	Competition	1	50.0771
most	533	93	2015-07-05	Competition	1	50.0771
most	93	533	2015-07-01	Return home	1	50.0771
most	805	94	2015-11-28	Other	2	0
most	94	538	2015-07-09	Return home	3	0
most	332	94	2015-05-11	Other	2	77.9998
most	804	94	2015-11-14	Other	2	0
most	803	94	2015-11-07	Other	2	25.2683
most	684	94	2015-09-19	Competition	3	49.3656
most	332	94	2015-05-10	Other	2	77.9998
most	94	804	2015-11-14	Return home	2	0
most	617	94	2015-08-08	Leisure ride	2	25.0926
most	247	94	2015-10-09	Competition	3	10.0826
most	94	618	2015-08-22	Return home	2	25.0926
most	94	537	2015-07-03	Return home	3	25.2683
most	94	758	2015-10-17	Return home	3	0
most	94	805	2015-11-28	Return home	2	0
most	94	684	2015-09-19	Return home	3	49.3656
most	536	94	2015-07-01	Other	3	0
most	427	94	2015-06-21	Other	2	0
most	94	427	2015-06-21	Return home	2	0
most	618	94	2015-08-22	Other	2	25.0926
most	94	617	2015-08-08	Return home	2	25.0926
most	294	94	2015-09-26	Competition	3	49.7739
most	537	94	2015-07-03	Other	3	25.2683
most	94	539	2015-07-25	Return home	3	10.0826
most	539	94	2015-07-25	Other	3	10.0826
most	94	294	2015-09-26	Return home	3	49.7739
most	94	332	2015-05-11	Return home	2	77.9998
most	619	94	2015-08-22	Leisure ride	2	0
most	94	619	2015-08-22	Return home	2	0
most	247	94	2015-10-08	Competition	3	10.0826
most	758	94	2015-10-17	Leisure ride	3	0
most	94	247	2015-10-09	Return home	3	10.0826
most	94	247	2015-10-08	Return home	3	10.0826
most	538	94	2015-07-09	Other	3	0
most	94	536	2015-07-01	Return home	3	0
most	426	94	2015-06-20	Other	2	25.2683
most	94	803	2015-11-07	Return home	2	25.2683
most	94	426	2015-06-20	Return home	2	25.2683
most	94	332	2015-05-10	Return home	2	77.9998
most	685	95	2015-09-22	Other	1	153.923
most	569	95	2015-09-12	Competition	1	17.8133
most	95	569	2015-09-12	Return home	1	17.8133
most	533	97	2015-08-08	Competition	3	29.4875
most	533	97	2015-07-04	Competition	1	29.4875
most	533	97	2015-07-11	Competition	1	29.4875
most	97	533	2015-08-05	Return home	3	29.4875
most	533	97	2015-07-18	Competition	1	29.4875
most	266	97	2015-09-13	Competition	1	31.8057
most	97	533	2015-07-31	Return home	1	29.4875
most	97	533	2015-07-04	Return home	1	29.4875
most	97	533	2015-07-15	Return home	2	29.4875
most	97	533	2015-07-16	Return home	1	29.4875
most	97	533	2015-07-10	Return home	1	29.4875
most	533	97	2015-07-31	Competition	1	29.4875
most	97	533	2015-07-11	Return home	1	29.4875
most	97	533	2015-07-18	Return home	1	29.4875
most	533	97	2015-08-01	Competition	3	29.4875
most	97	533	2015-08-01	Return home	3	29.4875
most	533	97	2015-07-15	Competition	2	29.4875
most	97	533	2015-07-03	Return home	1	29.4875
most	97	266	2015-09-13	Return home	1	31.8057
most	97	533	2015-07-29	Return home	1	29.4875
most	533	97	2015-07-10	Competition	1	29.4875
most	97	533	2015-08-08	Return home	3	29.4875
most	266	97	2015-05-02	Competition	1	31.8057
most	533	97	2015-07-29	Competition	1	29.4875
most	533	97	2015-08-05	Competition	3	29.4875
most	97	266	2015-05-02	Return home	1	31.8057
most	97	533	2015-07-01	Return home	1	29.4875
most	533	97	2015-07-01	Competition	1	29.4875
most	533	97	2015-07-16	Competition	1	29.4875
most	533	97	2015-07-03	Competition	1	29.4875
most	98	477	2015-09-14	Return home	1	119.617
most	477	98	2015-09-13	Competition	1	119.617
most	302	100	2015-05-02	Other	1	25.5395
most	807	100	2015-11-14	Lesson	1	31.373
most	431	100	2015-08-22	Lesson	1	380.529
most	302	100	2015-09-26	Competition	1	25.5395
most	620	100	2015-08-29	Competition	1	53.9693
most	431	100	2015-10-12	Lesson	1	380.529
most	100	378	2015-06-07	Return home	1	33.0407
most	303	100	2015-05-09	Training clinic	1	380.529
most	431	100	2015-08-27	Lesson	1	380.529
most	806	302	2015-11-07	Other	1	5.83912
most	431	100	2015-10-03	Lesson	1	380.529
most	100	564	2015-10-26	Return home	1	1096.4
most	100	431	2015-10-03	Return home	1	380.529
most	100	431	2015-08-22	Return home	1	380.529
most	431	100	2015-08-01	Lesson	1	380.529
most	100	431	2015-09-10	Return home	1	380.529
most	430	100	2015-06-21	Competition	1	62.8081
most	100	431	2015-06-26	Return home	1	380.529
most	431	100	2015-08-05	Lesson	1	380.529
most	100	302	2015-09-05	Return home	1	25.5395
most	100	431	2015-10-19	Return home	1	380.529
most	100	431	2015-08-01	Return home	1	380.529
most	100	620	2015-08-29	Return home	1	53.9693
most	303	100	2015-05-08	Training clinic	1	380.529
most	431	100	2015-09-19	Lesson	1	380.529
most	100	431	2015-08-05	Return home	1	380.529
most	431	100	2015-06-26	Lesson	1	380.529
most	100	303	2015-05-10	Return home	2	380.529
most	100	378	2015-09-13	Return home	2	33.0407
most	302	100	2015-09-05	Training clinic	1	25.5395
most	100	431	2015-08-27	Return home	1	380.529
most	100	431	2015-10-12	Return home	1	380.529
most	378	100	2015-09-13	Competition	2	33.0407
most	431	100	2015-10-18	Leisure ride	1	380.529
most	378	100	2015-06-07	Competition	1	33.0407
most	100	430	2015-06-21	Return home	1	62.8081
most	564	100	2015-10-19	Competition	1	1096.4
most	100	302	2015-09-26	Return home	1	25.5395
most	100	807	2015-11-14	Return home	1	31.373
most	100	431	2015-09-19	Return home	1	380.529
most	431	100	2015-09-10	Lesson	1	380.529
most	101	267	2015-10-18	Return home	1	25.3401
most	101	759	2015-10-25	Return home	1	26.8123
most	808	101	2015-11-04	Competition	1	59.3948
most	101	809	2015-11-22	Return home	1	112.345
most	267	101	2015-10-18	Lesson	1	25.3401
most	222	101	2015-09-17	Competition	1	76.9708
most	101	222	2015-06-13	Return home	1	76.9708
most	222	101	2015-09-29	Competition	1	76.9708
most	101	222	2015-05-24	Return home	1	76.9708
most	101	14	2015-11-01	Return home	1	9.875
most	101	533	2015-07-16	Return home	1	59.967
most	222	101	2015-06-01	Competition	1	76.9708
most	222	101	2015-05-11	Competition	1	76.9708
most	101	808	2015-11-07	Return home	1	59.3948
most	533	101	2015-07-06	Competition	1	59.967
most	101	222	2015-10-04	Return home	1	76.9708
most	101	222	2015-09-27	Return home	1	76.9708
most	533	101	2015-07-27	Competition	1	59.967
most	101	533	2015-08-27	Return home	1	59.967
most	809	101	2015-11-20	Sales barn	1	112.345
most	14	101	2015-11-01	Lesson	1	9.875
most	759	101	2015-10-25	Lesson	1	26.8123
most	808	101	2015-11-09	Competition	1	59.3948
most	101	808	2015-11-10	Return home	1	59.3948
most	102	686	2015-09-20	Return home	1	10.1395
most	621	102	2015-08-29	Lesson	1	152.69
most	102	511	2015-08-23	Return home	1	71.7071
most	622	102	2015-08-21	Competition	1	31.3024
most	432	102	2015-06-04	Lesson	1	22.9813
most	102	542	2015-08-02	Return home	1	371.341
most	102	670	2015-09-13	Return home	1	152.69
most	102	622	2015-08-21	Return home	1	31.3024
most	102	234	2015-07-26	Return home	1	119.514
most	686	102	2015-09-19	Competition	1	10.1395
most	247	102	2015-10-10	Competition	1	213.48
most	433	102	2015-06-21	Competition	1	135.837
most	102	686	2015-09-18	Return home	1	10.1395
most	102	234	2015-05-23	Return home	1	119.514
most	102	283	2015-05-07	Return home	1	22.9813
most	686	102	2015-09-20	Training clinic	1	10.1395
most	102	500	2015-07-04	Return home	1	154.473
most	102	540	2015-07-30	Return home	1	27.4393
most	686	102	2015-09-18	Training clinic	1	10.1395
most	102	511	2015-08-08	Return home	1	71.7071
most	102	432	2015-06-04	Return home	1	22.9813
most	102	247	2015-10-10	Return home	1	213.48
most	102	433	2015-06-21	Return home	1	135.837
most	542	102	2015-08-02	Competition	1	371.341
most	283	102	2015-05-07	Lesson	1	22.9813
most	511	102	2015-08-08	Lesson	1	71.7071
most	234	102	2015-07-26	Competition	1	119.514
most	102	686	2015-09-19	Return home	1	10.1395
most	234	102	2015-05-23	Competition	1	119.514
most	102	760	2015-10-02	Return home	1	71.7071
most	511	102	2015-08-23	Competition	1	71.7071
most	540	102	2015-07-30	Lesson	1	27.4393
most	670	102	2015-09-12	Competition	1	152.69
most	810	102	2015-11-09	Other	1	54.9397
most	760	102	2015-10-02	Competition	1	71.7071
most	500	102	2015-07-04	Competition	1	154.473
most	102	621	2015-08-30	Return home	1	152.69
most	103	290	2015-05-13	Return home	1	0
most	103	434	2015-07-06	Return home	1	0
most	290	103	2015-06-20	Training clinic	1	0
most	103	289	2015-05-09	Return home	1	66.7211
most	434	103	2015-06-26	Other	1	0
most	103	511	2015-08-23	Return home	1	71.7071
most	103	290	2015-06-20	Return home	1	0
most	434	103	2015-07-02	Other	1	0
most	434	103	2015-07-11	Other	1	0
most	103	761	2015-10-29	Return home	1	0
most	234	103	2015-05-23	Competition	1	119.514
most	290	103	2015-05-13	Lesson	1	0
most	434	103	2015-07-17	Other	1	0
most	103	291	2015-05-31	Return home	1	64.2239
most	103	311	2015-06-21	Return home	1	135.837
most	291	103	2015-05-31	Training clinic	1	64.2239
most	103	234	2015-09-07	Return home	1	119.514
most	237	103	2015-10-31	Competition	1	161.591
most	103	434	2015-07-28	Return home	1	0
most	234	103	2015-09-05	Competition	1	119.514
most	103	237	2015-10-31	Return home	1	161.591
most	103	234	2015-05-23	Return home	1	119.514
most	289	103	2015-05-09	Training clinic	1	66.7211
most	761	103	2015-10-26	Lesson	1	0
most	511	103	2015-08-23	Competition	1	71.7071
most	311	103	2015-06-21	Competition	1	135.837
most	103	434	2015-07-15	Return home	1	0
most	103	434	2015-06-30	Return home	1	0
most	623	103	2015-08-14	Competition	1	254.476
most	103	623	2015-08-17	Return home	1	254.476
most	104	811	2015-11-12	Return home	1	0
most	104	334	2015-09-24	Return home	1	0
most	225	104	2015-08-16	Lesson	1	5.87191
most	104	435	2015-06-20	Return home	1	48.5271
most	334	104	2015-09-02	Vet	1	0
most	225	104	2015-07-12	Lesson	1	5.87191
most	334	104	2015-10-01	Vet	1	0
most	225	104	2015-08-02	Lesson	1	5.87191
most	104	225	2015-08-23	Return home	1	5.87191
most	104	225	2015-08-09	Return home	1	5.87191
most	435	104	2015-07-25	Training clinic	1	48.5271
most	104	225	2015-05-24	Return home	1	5.87191
most	104	334	2015-09-15	Return home	1	0
most	104	225	2015-08-02	Return home	1	5.87191
most	104	225	2015-06-14	Return home	1	5.87191
most	334	104	2015-09-24	Vet	1	0
most	225	104	2015-08-23	Lesson	1	5.87191
most	225	104	2015-05-24	Lesson	1	5.87191
most	104	225	2015-07-12	Return home	1	5.87191
most	435	104	2015-06-20	Training clinic	1	48.5271
most	104	225	2015-08-16	Return home	1	5.87191
most	104	435	2015-07-25	Return home	1	48.5271
most	811	104	2015-11-12	Vet	1	0
most	225	104	2015-06-14	Lesson	1	5.87191
most	104	225	2015-07-19	Return home	1	5.87191
most	225	104	2015-07-19	Lesson	1	5.87191
most	225	104	2015-08-09	Lesson	1	5.87191
most	104	334	2015-10-01	Return home	1	0
most	106	624	2015-08-29	Return home	1	422.606
most	624	106	2015-08-29	Competition	1	422.606
most	107	626	2015-08-24	Return home	1	129.57
most	107	541	2015-07-11	Return home	1	107.052
most	107	223	2015-05-14	Return home	1	182.605
most	541	107	2015-09-26	Lesson	1	107.052
most	626	107	2015-08-22	Training clinic	1	129.57
most	541	107	2015-09-05	Lesson	1	107.052
most	541	107	2015-07-25	Lesson	1	107.052
most	541	107	2015-07-16	Lesson	1	107.052
most	107	541	2015-09-30	Return home	1	107.052
most	541	107	2015-11-07	Lesson	1	107.052
most	541	107	2015-09-19	Lesson	1	107.052
most	541	107	2015-07-11	Lesson	1	107.052
most	107	457	2015-08-10	Return home	1	276.023
most	457	107	2015-08-07	Training clinic	1	276.023
most	687	107	2015-09-23	Lesson	1	109.641
most	107	541	2015-09-19	Return home	1	107.052
most	223	107	2015-05-12	Vet	1	182.605
most	107	541	2015-11-07	Return home	1	107.052
most	107	541	2015-09-05	Return home	1	107.052
most	107	541	2015-07-16	Return home	1	107.052
most	541	107	2015-10-03	Lesson	1	107.052
most	107	541	2015-10-03	Return home	1	107.052
most	107	541	2015-08-01	Return home	1	107.052
most	107	687	2015-09-23	Return home	1	109.641
most	541	107	2015-08-01	Lesson	1	107.052
most	107	541	2015-07-25	Return home	1	107.052
most	541	107	2015-10-24	Lesson	1	107.052
most	107	541	2015-10-24	Return home	1	107.052
most	108	436	2015-06-05	Return home	1	12.3402
most	108	228	2015-05-17	Return home	1	19.6027
most	108	748	2015-10-04	Return home	1	20.3242
most	748	108	2015-10-04	Competition	1	20.3242
most	108	748	2015-11-01	Return home	1	20.3242
most	228	108	2015-05-17	Competition	1	19.6027
most	108	627	2015-08-21	Return home	1	19.6027
most	436	108	2015-06-05	Competition	1	12.3402
most	748	108	2015-11-01	Competition	1	20.3242
most	627	108	2015-08-21	Competition	1	19.6027
most	114	690	2015-09-20	Return home	2	18.6826
most	114	345	2015-05-17	Return home	1	209.989
most	222	114	2015-09-01	Competition	1	311.893
most	690	114	2015-09-19	Competition	2	18.6826
most	114	762	2015-10-11	Return home	1	157.027
most	114	542	2015-07-27	Return home	2	11.8222
most	114	222	2015-09-06	Return home	1	311.893
most	542	114	2015-08-23	Competition	2	11.8222
most	542	114	2015-07-26	Competition	2	11.8222
most	114	438	2015-06-21	Return home	1	21.0755
most	114	224	2015-08-16	Return home	1	399.608
most	437	114	2015-08-07	Competition	1	391.196
most	114	437	2015-06-28	Return home	2	391.196
most	345	114	2015-05-15	Competition	1	209.989
most	114	542	2015-08-23	Return home	3	11.8222
most	762	114	2015-10-10	Leisure ride	1	157.027
most	437	114	2015-06-26	Competition	2	391.196
most	438	114	2015-06-20	Competition	1	21.0755
most	114	437	2015-08-09	Return home	1	391.196
most	542	114	2015-08-22	Competition	1	11.8222
most	224	114	2015-08-14	Competition	1	399.608
most	115	630	2015-08-23	Return home	1	35.1172
most	115	439	2015-06-20	Return home	1	19.8171
most	630	115	2015-08-23	Competition	1	35.1172
most	439	115	2015-06-20	Competition	1	19.8171
most	630	298	2015-08-28	Other	1	337.774
most	298	117	2015-05-27	Other	3	18.9972
most	298	630	2015-08-28	Return home	1	337.774
most	298	630	2015-08-21	Return home	1	337.774
most	630	298	2015-08-21	Other	1	337.774
most	119	443	2015-06-30	Return home	1	17.177
most	543	119	2015-07-25	Competition	1	3.62637
most	119	763	2015-10-01	Return home	1	17.177
most	632	119	2015-09-24	Lesson	1	17.177
most	119	763	2015-10-15	Return home	1	17.177
most	632	119	2015-09-10	Lesson	1	17.177
most	443	119	2015-06-30	Leisure ride	1	17.177
most	632	119	2015-08-14	Lesson	1	17.177
most	119	543	2015-07-25	Return home	1	3.62637
most	815	119	2015-11-07	Training clinic	1	40.4447
most	763	119	2015-10-15	Lesson	1	17.177
most	632	119	2015-09-17	Lesson	1	17.177
most	763	119	2015-10-01	Lesson	1	17.177
most	763	119	2015-10-08	Lesson	1	17.177
most	119	632	2015-08-14	Return home	1	17.177
most	119	632	2015-09-17	Return home	1	17.177
most	119	815	2015-11-07	Return home	1	40.4447
most	119	632	2015-09-24	Return home	1	17.177
most	119	763	2015-10-08	Return home	1	17.177
most	119	632	2015-09-10	Return home	1	17.177
most	266	121	2015-05-10	Competition	1	31.8057
most	633	200	2015-08-07	Competition	1	43.6747
most	633	200	2015-08-21	Competition	1	43.6747
most	1	482	2015-07-03	Return home	1	148.121
most	267	121	2015-05-22	Competition	1	31.8057
most	444	200	2015-06-05	Competition	1	44.8822
most	121	266	2015-05-10	Return home	1	31.8057
most	222	200	2015-09-05	Competition	1	56.021
most	200	294	2015-06-19	Return home	1	42.2877
most	222	200	2015-09-02	Competition	1	56.021
most	294	200	2015-06-19	Competition	1	42.2877
most	200	222	2015-09-02	Return home	1	56.021
most	200	444	2015-06-05	Return home	1	44.8822
most	286	121	2015-05-31	Other	1	20.3646
most	200	222	2015-09-05	Return home	1	56.021
most	200	121	2015-05-31	Other	1	0
most	121	267	2015-05-22	Return home	1	31.8057
most	200	633	2015-08-07	Return home	1	43.6747
most	482	1	2015-07-03	Competition	1	148.121
most	200	289	2015-11-30	Other	1	240.085
most	200	633	2015-08-21	Return home	1	43.6747
most	122	378	2015-06-20	Return home	1	33.0407
most	122	302	2015-08-16	Return home	1	25.5395
most	122	634	2015-08-16	Return home	1	71.0561
most	122	259	2015-05-02	Return home	1	41.0877
most	122	542	2015-08-03	Return home	1	465.491
most	122	764	2015-10-22	Return home	1	61.4513
most	302	122	2015-08-16	Training clinic	1	25.5395
most	260	122	2015-05-21	Competition	1	96.8371
most	544	122	2015-07-21	Training clinic	1	53.9693
most	634	122	2015-08-15	Training clinic	1	71.0561
most	544	545	2015-07-22	Training clinic	1	37.6532
most	122	302	2015-08-19	Return home	1	25.5395
most	764	122	2015-10-22	Leisure ride	1	61.4513
most	122	544	2015-07-22	Other	1	53.9693
most	259	122	2015-05-02	Competition	1	41.0877
most	302	122	2015-08-19	Training clinic	1	25.5395
most	122	260	2015-05-21	Return home	1	96.8371
most	122	260	2015-05-23	Return home	1	96.8371
most	378	122	2015-06-20	Competition	1	33.0407
most	122	260	2015-05-22	Return home	1	96.8371
most	542	122	2015-08-03	Training clinic	1	465.491
most	260	122	2015-05-23	Competition	1	96.8371
most	545	544	2015-07-21	Other	1	37.6532
most	260	122	2015-05-22	Competition	1	96.8371
most	635	126	2015-08-28	Other	1	23.5169
most	246	126	2015-10-09	Competition	1	14.2283
most	635	126	2015-10-13	Other	1	23.5169
most	246	126	2015-05-16	Competition	1	14.2283
most	247	126	2015-09-27	Competition	1	34.2768
most	126	247	2015-05-24	Return home	1	34.2768
most	246	126	2015-09-19	Competition	1	14.2283
most	126	635	2015-08-29	Return home	1	23.5169
most	126	246	2015-05-16	Return home	1	14.2283
most	247	126	2015-08-23	Competition	1	34.2768
most	126	246	2015-10-09	Return home	1	14.2283
most	126	246	2015-09-19	Return home	1	14.2283
most	247	126	2015-05-24	Competition	1	34.2768
most	246	126	2015-08-15	Competition	1	14.2283
most	126	247	2015-08-23	Return home	1	34.2768
most	126	247	2015-07-26	Return home	1	34.2768
most	126	247	2015-09-27	Return home	1	34.2768
most	126	246	2015-08-15	Return home	1	14.2283
most	247	126	2015-07-26	Competition	1	34.2768
most	129	816	2015-11-30	Return home	3	0
most	129	767	2015-10-01	Return home	1	0
most	766	129	2015-10-05	Other	1	0
most	816	129	2015-11-01	Other	3	0
most	767	129	2015-10-01	Other	1	0
most	129	766	2015-10-05	Return home	1	0
most	130	547	2015-07-24	Return home	1	71.4624
most	817	130	2015-11-28	Other	1	15.2154
most	547	130	2015-07-24	Leisure ride	1	71.4624
most	296	138	2015-05-10	Lesson	1	0
most	769	138	2015-10-31	Other	2	66.0946
most	138	296	2015-05-10	Return home	1	0
most	142	699	2015-09-07	Other	1	223.796
most	666	142	2015-07-13	Other	1	299.815
most	142	269	2015-05-08	Return home	1	299.815
most	269	142	2015-05-07	Leisure ride	1	299.815
most	699	666	2015-09-06	Other	1	76.5875
most	447	144	2015-06-07	Competition	1	131.284
most	144	257	2015-05-10	Return home	1	143.245
most	144	447	2015-06-07	Return home	1	131.284
most	257	144	2015-05-10	Competition	1	143.245
most	548	144	2015-07-17	Other	1	19.9285
most	145	700	2015-11-30	Return home	2	33.3912
most	700	145	2015-11-01	Training clinic	2	33.3912
most	236	145	2015-08-01	Training clinic	1	77.4043
most	228	145	2015-08-28	Training clinic	1	88.7231
most	700	145	2015-09-01	Training clinic	3	33.3912
most	145	236	2015-08-28	Return home	1	77.4043
most	700	145	2015-10-01	Training clinic	2	33.3912
most	145	700	2015-09-30	Return home	3	33.3912
most	145	228	2015-08-31	Return home	1	88.7231
most	145	700	2015-10-31	Return home	2	33.3912
most	449	146	2015-06-21	Competition	2	28.2671
most	550	146	2015-07-19	Competition	2	28.2671
most	146	550	2015-07-19	Return home	2	28.2671
most	146	449	2015-06-21	Return home	2	28.2671
most	146	449	2015-06-20	Return home	2	28.2671
most	449	146	2015-06-20	Competition	2	28.2671
most	146	550	2015-07-18	Return home	2	28.2671
most	550	146	2015-07-18	Competition	2	28.2671
most	551	150	2015-07-03	Competition	1	217.786
most	701	150	2015-09-12	Leisure ride	1	168.292
most	552	150	2015-07-11	Competition	1	168.292
most	150	231	2015-05-11	Return home	1	217.786
most	150	231	2015-05-10	Return home	1	217.786
most	150	231	2015-05-09	Return home	1	217.786
most	231	150	2015-05-11	None	1	217.786
most	770	150	2015-10-29	Other	1	171.407
most	150	551	2015-07-05	Return home	1	217.786
most	231	150	2015-05-09	None	1	217.786
most	150	552	2015-07-14	Return home	1	168.292
most	231	150	2015-05-10	None	1	217.786
most	702	153	2015-09-30	Other	1	0
most	155	564	2015-10-19	Return home	1	784.043
most	818	155	2015-11-26	Other	1	0
most	155	553	2015-07-06	Return home	1	18.1107
most	155	338	2015-08-01	Return home	1	95.8381
most	155	232	2015-05-24	Return home	1	0
most	553	155	2015-07-06	Lesson	1	18.1107
most	637	155	2015-08-15	Competition	1	91.0685
most	554	155	2015-07-25	Competition	1	272.043
most	155	637	2015-08-15	Return home	1	91.0685
most	155	554	2015-07-25	Return home	1	272.043
most	155	511	2015-08-22	Return home	1	85.1129
most	511	155	2015-08-22	Competition	1	85.1129
most	338	155	2015-08-01	Competition	1	95.8381
most	564	155	2015-10-16	Competition	1	784.043
most	232	155	2015-05-24	Leisure ride	1	0
most	456	158	2015-06-20	Competition	1	197.401
most	158	294	2015-05-03	Return home	2	70.285
most	158	555	2015-07-05	Return home	2	213.985
most	323	158	2015-07-04	Competition	1	253.086
most	294	158	2015-05-01	Competition	2	70.285
most	356	158	2015-05-30	Leisure ride	1	45.4053
most	158	295	2015-05-18	Return home	2	64.3395
most	158	323	2015-07-04	Return home	1	253.086
most	555	158	2015-07-04	Lesson	2	213.985
most	235	158	2015-06-13	Competition	2	173.698
most	158	295	2015-06-28	Return home	1	64.3395
most	556	158	2015-07-06	Other	1	340.027
most	295	158	2015-06-28	Competition	1	64.3395
most	158	295	2015-06-27	Return home	1	64.3395
most	158	456	2015-06-20	Return home	1	197.401
most	158	235	2015-06-13	Return home	2	173.698
most	295	158	2015-06-27	Competition	1	64.3395
most	295	158	2015-05-14	Competition	2	64.3395
most	158	356	2015-05-30	Return home	1	45.4053
most	159	705	2015-09-27	Return home	1	30.4703
most	705	159	2015-09-27	Competition	1	30.4703
most	771	159	2015-10-01	Other	1	49.89
most	159	457	2015-06-07	Return home	1	272.824
most	159	705	2015-09-20	Return home	1	30.4703
most	705	159	2015-09-20	Competition	1	30.4703
most	705	159	2015-09-25	Competition	1	30.4703
most	457	159	2015-06-05	Competition	1	272.824
most	159	705	2015-09-25	Return home	1	30.4703
most	4	224	2015-05-24	Return home	1	76.5883
most	4	223	2015-07-21	Return home	1	32.6642
most	223	4	2015-07-07	Vet	1	32.6642
most	224	4	2015-05-24	Competition	1	76.5883
most	161	706	2015-09-05	Return home	2	393.426
most	161	436	2015-06-06	Return home	2	302.363
most	584	161	2015-09-27	Competition	2	367.698
most	161	584	2015-10-02	Return home	2	367.698
most	706	161	2015-09-05	Competition	2	393.426
most	584	161	2015-10-02	Competition	2	367.698
most	161	819	2015-11-29	Return home	1	322.821
most	819	161	2015-11-29	Other	1	322.821
most	436	161	2015-06-06	Competition	2	302.363
most	161	584	2015-09-27	Return home	2	367.698
most	163	772	2015-10-03	Return home	1	12.0858
most	772	163	2015-10-03	Competition	1	12.0858
most	164	639	2015-08-22	Return home	2	37.2814
most	329	164	2015-05-17	Competition	4	62.315
most	164	640	2015-08-29	Return home	2	19.8666
most	164	328	2015-05-09	Return home	4	55.87
most	164	559	2015-07-18	Return home	3	80.5574
most	164	329	2015-08-08	Return home	2	62.315
most	709	164	2015-09-27	Competition	2	80.5574
most	328	164	2015-05-09	Training clinic	4	55.87
most	164	558	2015-07-02	Return home	2	168.69
most	329	164	2015-08-08	Competition	2	62.315
most	639	164	2015-08-22	Competition	2	37.2814
most	708	164	2015-09-07	Competition	2	80.5574
most	559	164	2015-07-18	Competition	3	80.5574
most	707	164	2015-09-05	Competition	2	96.5212
most	164	459	2015-06-27	Return home	2	80.5574
most	459	164	2015-06-27	Competition	2	80.5574
most	458	164	2015-06-14	Competition	2	78.5302
most	164	330	2015-05-24	Return home	4	78.5302
most	773	164	2015-10-17	Leisure ride	2	76.3369
most	640	164	2015-08-29	Competition	2	19.8666
most	164	709	2015-09-27	Return home	2	80.5574
most	164	773	2015-10-17	Return home	2	76.3369
most	460	164	2015-06-30	Competition	2	158.594
most	164	460	2015-07-01	Return home	2	158.594
most	558	164	2015-07-01	Competition	2	168.69
most	164	707	2015-09-05	Return home	2	96.5212
most	164	329	2015-05-17	Return home	4	62.315
most	164	708	2015-09-07	Return home	2	80.5574
most	164	458	2015-06-14	Return home	2	78.5302
most	330	164	2015-05-24	Competition	4	78.5302
most	168	371	2015-05-30	Return home	1	26.4727
most	168	369	2015-05-10	Return home	1	26.4727
most	710	168	2015-09-19	Leisure ride	1	26.4727
most	168	370	2015-05-17	Return home	1	26.4727
most	168	710	2015-09-19	Return home	1	26.4727
most	371	168	2015-05-30	Training clinic	1	26.4727
most	168	304	2015-05-03	Return home	1	26.4727
most	461	168	2015-06-27	Training clinic	1	26.4727
most	304	168	2015-05-03	Leisure ride	1	26.4727
most	370	168	2015-05-17	Leisure ride	1	26.4727
most	369	168	2015-05-10	Leisure ride	1	26.4727
most	168	461	2015-06-27	Return home	1	26.4727
most	820	170	2015-11-02	Other	1	39.3667
most	643	170	2015-08-30	Training clinic	1	79.3312
most	170	670	2015-10-10	Return home	1	79.3312
most	170	641	2015-08-24	Return home	1	30.017
most	642	170	2015-08-29	Training clinic	1	79.3312
most	641	170	2015-08-24	Competition	1	30.017
most	670	170	2015-10-10	Competition	1	79.3312
most	170	642	2015-08-29	Return home	1	79.3312
most	234	170	2015-10-03	Competition	1	140.364
most	170	234	2015-10-03	Return home	1	140.364
most	170	643	2015-08-30	Return home	1	79.3312
most	171	462	2015-09-12	Return home	1	74.7731
most	171	572	2015-11-18	Return home	1	21.9758
most	171	645	2015-08-15	Return home	1	108.355
most	563	171	2015-07-10	Other	1	192.34
most	171	712	2015-09-20	Return home	1	108.355
most	171	572	2015-11-29	Return home	1	21.9758
most	171	563	2015-07-31	Return home	1	192.34
most	462	171	2015-10-01	Leisure ride	1	74.7731
most	711	171	2015-09-13	Other	1	108.355
most	171	644	2015-08-10	Return home	1	74.7731
most	171	821	2015-11-23	Return home	1	25.2386
most	462	171	2015-09-21	Leisure ride	1	74.7731
most	171	821	2015-11-19	Return home	1	25.2386
most	171	711	2015-09-19	Return home	1	108.355
most	462	171	2015-09-01	Leisure ride	1	74.7731
most	821	171	2015-11-23	Leisure ride	1	25.2386
most	821	171	2015-11-19	Leisure ride	1	25.2386
most	171	462	2015-08-31	Return home	1	74.7731
most	462	171	2015-08-16	Leisure ride	1	74.7731
most	462	171	2015-07-09	Leisure ride	1	74.7731
most	171	462	2015-09-30	Return home	1	74.7731
most	462	171	2015-06-26	Leisure ride	1	74.7731
most	712	171	2015-09-20	Farrier	1	108.355
most	171	462	2015-06-30	Return home	1	74.7731
most	171	462	2015-07-09	Return home	1	74.7731
most	572	171	2015-11-29	Leisure ride	1	21.9758
most	645	171	2015-08-11	Other	1	108.355
most	171	462	2015-10-13	Return home	1	74.7731
most	572	171	2015-11-18	Leisure ride	1	21.9758
most	644	171	2015-08-01	Leisure ride	1	74.7731
most	173	237	2015-05-24	Return home	1	54.0197
most	173	222	2015-05-10	Return home	1	24.316
most	564	173	2015-07-10	Competition	1	767.166
most	173	222	2015-08-30	Return home	1	24.316
most	222	173	2015-08-30	Competition	1	24.316
most	173	222	2015-08-28	Return home	1	24.316
most	173	564	2015-07-20	Return home	1	767.166
most	222	173	2015-05-07	Competition	1	24.316
most	237	173	2015-05-21	Competition	1	54.0197
most	222	173	2015-08-28	Competition	1	24.316
most	174	352	2015-07-12	Return home	3	72.5022
most	228	174	2015-08-29	Competition	1	153.181
most	174	744	2015-10-11	Return home	1	90.1298
most	815	174	2015-11-07	Training clinic	1	90.1298
most	744	174	2015-10-10	Other	1	90.1298
most	174	713	2015-09-13	Return home	1	72.5022
most	174	815	2015-11-07	Return home	1	90.1298
most	744	174	2015-10-11	Other	1	90.1298
most	352	174	2015-06-14	Competition	3	72.5022
most	174	744	2015-10-10	Return home	1	90.1298
most	174	352	2015-05-10	Return home	2	72.5022
most	174	228	2015-08-30	Return home	1	153.181
most	352	174	2015-08-09	Competition	3	72.5022
most	815	174	2015-11-01	Other	1	90.1298
most	352	174	2015-05-10	Competition	2	72.5022
most	174	352	2015-08-09	Return home	3	72.5022
most	40	174	2015-10-01	Other	1	46.9424
most	774	174	2015-10-14	Other	1	46.9424
most	774	174	2015-11-01	Other	1	46.9424
most	352	174	2015-07-12	Competition	3	72.5022
most	713	174	2015-09-13	Competition	1	72.5022
most	174	352	2015-06-14	Return home	3	72.5022
most	176	714	2015-09-27	Return home	1	59.7383
most	714	176	2015-09-27	Other	1	59.7383
most	826	176	2015-11-11	Leisure ride	1	492.365
most	176	826	2015-11-11	Return home	1	492.365
most	177	775	2015-10-12	Return home	1	40.7667
most	827	177	2015-11-22	Leisure ride	1	40.7667
most	177	827	2015-11-22	Return home	1	40.7667
most	775	177	2015-10-11	Competition	1	40.7667
most	178	249	2015-05-17	Return home	1	55.2739
most	250	178	2015-08-22	Competition	1	55.2739
most	250	178	2015-07-18	Competition	1	55.2739
most	178	250	2015-07-18	Return home	1	55.2739
most	178	776	2015-10-11	Return home	1	44.635
most	776	178	2015-10-11	Leisure ride	1	44.635
most	178	715	2015-09-26	Return home	1	44.635
most	178	250	2015-05-30	Return home	1	55.2739
most	178	250	2015-06-06	Return home	1	55.2739
most	178	250	2015-08-22	Return home	1	55.2739
most	250	178	2015-07-25	Competition	1	55.2739
most	250	178	2015-06-06	Competition	1	55.2739
most	715	178	2015-09-26	Leisure ride	1	44.635
most	250	178	2015-05-30	Competition	1	55.2739
most	178	457	2015-09-13	Return home	1	40.5556
most	178	250	2015-07-25	Return home	1	55.2739
most	457	178	2015-09-13	Competition	1	40.5556
most	249	178	2015-05-17	Leisure ride	1	55.2739
most	184	646	2015-08-09	Return home	1	88.023
most	466	184	2015-06-26	Other	1	88.023
most	184	466	2015-06-30	Return home	1	88.023
most	184	228	2015-08-30	Return home	1	153.181
most	565	184	2015-07-12	Other	1	88.023
most	184	777	2015-10-08	Return home	1	114.609
most	228	184	2015-08-28	Competition	1	153.181
most	466	184	2015-06-01	Other	1	88.023
most	462	184	2015-08-01	Lesson	1	199.698
most	300	184	2015-05-23	Other	1	88.023
most	184	300	2015-05-30	Return home	1	88.023
most	184	777	2015-10-01	Return home	1	114.609
most	565	184	2015-07-26	Other	1	88.023
most	777	184	2015-10-01	Leisure ride	1	114.609
most	300	184	2015-05-03	Other	1	88.023
most	778	184	2015-10-31	Other	1	88.023
most	236	184	2015-07-03	Competition	1	36.9917
most	184	718	2015-09-24	Return home	1	88.4957
most	184	467	2015-06-13	Return home	1	153.181
most	184	300	2015-05-31	Return home	1	88.023
most	300	184	2015-05-31	Other	1	88.023
most	300	184	2015-05-02	Other	1	88.023
most	467	184	2015-06-13	Lesson	1	153.181
most	184	462	2015-08-01	Return home	1	199.698
most	184	236	2015-07-05	Return home	1	36.9917
most	184	236	2015-05-10	Return home	1	36.9917
most	777	184	2015-10-08	Leisure ride	1	114.609
most	184	228	2015-05-21	Return home	1	153.181
most	184	300	2015-05-03	Return home	1	88.023
most	717	184	2015-09-27	Leisure ride	1	90.1298
most	184	717	2015-09-27	Return home	1	90.1298
most	718	184	2015-09-24	Leisure ride	1	88.4957
most	184	466	2015-06-09	Return home	1	88.023
most	184	716	2015-09-05	Return home	1	44.2258
most	184	300	2015-05-02	Return home	1	88.023
most	300	184	2015-05-30	Other	1	88.023
most	184	565	2015-07-31	Return home	1	88.023
most	717	184	2015-09-20	Leisure ride	1	90.1298
most	184	300	2015-05-23	Return home	1	88.023
most	184	646	2015-08-24	Return home	1	88.023
most	716	184	2015-09-05	Leisure ride	1	44.2258
most	184	717	2015-09-20	Return home	1	90.1298
most	646	184	2015-08-06	Other	1	88.023
most	646	184	2015-08-21	Other	1	88.023
most	236	184	2015-08-13	Competition	1	36.9917
most	184	565	2015-07-17	Return home	1	88.023
most	184	236	2015-08-16	Return home	1	36.9917
most	228	184	2015-06-19	Competition	1	153.181
most	236	184	2015-05-08	Competition	1	36.9917
most	186	648	2015-08-08	Return home	2	143.423
most	468	186	2015-06-20	Competition	1	92.3037
most	469	186	2015-06-27	Competition	1	147.573
most	186	649	2015-08-16	Return home	2	36.7963
most	568	186	2015-07-17	Competition	2	257.634
most	808	186	2015-11-09	Competition	1	45.4053
most	651	186	2015-08-29	Competition	2	81.7233
most	779	186	2015-10-03	Competition	1	41.8715
most	186	468	2015-06-20	Return home	1	92.3037
most	186	779	2015-10-03	Return home	1	41.8715
most	567	186	2015-07-10	Competition	2	69.3777
most	186	650	2015-08-22	Return home	2	81.7233
most	186	566	2015-07-04	Return home	2	100.139
most	186	295	2015-07-11	Return home	2	19.6065
most	295	186	2015-07-11	Competition	2	19.6065
most	566	186	2015-07-04	Competition	2	100.139
most	186	647	2015-08-02	Return home	2	214.045
most	186	469	2015-06-27	Return home	1	147.573
most	649	186	2015-08-16	Competition	2	36.7963
most	186	651	2015-08-29	Return home	2	81.7233
most	186	568	2015-07-17	Return home	2	257.634
most	647	186	2015-08-01	Competition	2	214.045
most	186	567	2015-07-10	Return home	2	69.3777
most	650	186	2015-08-22	Competition	2	81.7233
most	186	287	2015-05-22	Return home	2	44.0427
most	287	186	2015-05-22	Vet	2	44.0427
most	648	186	2015-08-08	Competition	2	143.423
most	186	808	2015-11-09	Return home	1	45.4053
most	470	188	2015-06-29	Other	2	20.3992
most	719	190	2015-09-27	Other	1	27.5655
most	192	780	2015-10-11	Return home	2	39.3318
most	780	192	2015-10-11	Leisure ride	2	39.3318
most	192	780	2015-10-04	Return home	2	39.3318
most	828	192	2015-11-07	Leisure ride	2	55.8494
most	720	192	2015-09-13	Leisure ride	2	72.5022
most	780	192	2015-10-25	Leisure ride	2	39.3318
most	780	192	2015-10-04	Leisure ride	2	39.3318
most	192	780	2015-10-25	Return home	2	39.3318
most	192	828	2015-11-07	Return home	2	55.8494
most	192	720	2015-09-13	Return home	2	72.5022
most	194	295	2015-06-30	Return home	1	0
most	194	295	2015-08-07	Return home	1	0
most	295	194	2015-08-07	Competition	1	0
most	295	194	2015-06-30	Competition	1	0
most	267	196	2015-05-24	Competition	1	44.2258
most	247	196	2015-10-07	Competition	1	42.3305
most	196	267	2015-05-24	Return home	1	44.2258
most	222	196	2015-09-06	Competition	1	116.784
most	196	266	2015-05-10	Return home	1	44.2258
most	294	196	2015-09-27	Competition	1	56.7016
most	196	569	2015-07-19	Return home	1	131.997
most	196	482	2015-07-05	Return home	1	116.836
most	633	196	2015-08-09	Competition	1	76.038
most	557	196	2015-07-26	Competition	1	76.038
most	196	557	2015-07-26	Return home	1	76.038
most	196	633	2015-08-23	Return home	1	76.038
most	196	294	2015-09-27	Return home	1	56.7016
most	196	633	2015-08-09	Return home	1	76.038
most	266	196	2015-05-10	Competition	1	44.2258
most	482	196	2015-07-05	Competition	1	116.836
most	196	247	2015-10-07	Return home	1	42.3305
most	196	222	2015-09-06	Return home	1	116.784
most	633	196	2015-08-23	Competition	1	76.038
most	569	196	2015-07-19	Competition	1	131.997
most	472	197	2015-06-28	Other	1	28.8329
most	781	472	2015-10-01	Other	1	36.557
most	199	477	2015-10-12	Return home	1	372.531
most	199	226	2015-05-23	Return home	1	59.7276
most	652	199	2015-08-31	Competition	1	19.6729
most	652	199	2015-08-23	Lesson	1	19.6729
most	199	782	2015-10-18	Return home	1	37.5508
most	226	199	2015-05-23	Competition	1	59.7276
most	570	199	2015-07-27	Competition	1	0
most	477	199	2015-10-12	Competition	1	372.531
most	721	199	2015-09-20	Competition	1	0
most	199	721	2015-09-20	Return home	1	0
most	199	652	2015-08-23	Return home	1	19.6729
most	199	570	2015-07-27	Return home	1	0
most	199	652	2015-08-31	Return home	1	19.6729
most	782	199	2015-10-18	Competition	1	37.5508
most	829	202	2015-11-08	Training clinic	1	202.583
most	202	829	2015-11-08	Return home	1	202.583
most	203	301	2015-05-30	Return home	1	15.9307
most	203	462	2015-07-26	Return home	2	74.7731
most	571	203	2015-07-08	Training clinic	1	35.1834
most	203	372	2015-05-13	Return home	1	35.609
most	203	584	2015-09-27	Return home	2	67.5254
most	203	473	2015-06-03	Return home	1	35.609
most	203	209	2015-06-10	Return home	1	97.0016
most	476	203	2015-06-20	Training clinic	1	30.5811
most	301	203	2015-05-30	Competition	1	15.9307
most	209	203	2015-06-10	Leisure ride	1	97.0016
most	203	475	2015-06-13	Return home	1	35.1834
most	372	203	2015-05-13	Training clinic	1	35.609
most	571	203	2015-07-11	Competition	1	35.1834
most	203	239	2015-09-13	Return home	1	32.2009
most	723	203	2015-09-30	Lesson	1	21.9758
most	584	203	2015-09-27	Competition	2	67.5254
most	203	723	2015-09-30	Return home	1	21.9758
most	724	203	2015-09-19	Competition	1	122.077
most	203	476	2015-06-20	Return home	1	30.5811
most	203	571	2015-07-11	Return home	1	35.1834
most	572	203	2015-07-18	Lesson	1	21.9758
most	203	722	2015-09-10	Return home	1	21.9758
most	203	475	2015-06-24	Return home	1	35.1834
most	462	203	2015-07-24	Leisure ride	2	74.7731
most	475	203	2015-06-24	Training clinic	1	35.1834
most	203	724	2015-09-19	Return home	1	122.077
most	462	203	2015-07-03	Leisure ride	1	74.7731
most	473	203	2015-06-03	Training clinic	1	35.609
most	239	203	2015-09-13	Competition	1	32.2009
most	722	203	2015-09-10	Lesson	1	21.9758
most	203	572	2015-07-18	Return home	1	21.9758
most	203	571	2015-07-08	Return home	1	35.1834
most	475	203	2015-06-13	Competition	1	35.1834
most	203	462	2015-07-06	Return home	1	74.7731
most	204	477	2015-06-28	Return home	1	156.071
most	204	725	2015-09-20	Return home	1	19.294
most	725	204	2015-09-20	Competition	1	19.294
most	477	204	2015-06-28	Competition	1	156.071
most	93	204	2015-09-18	Training clinic	1	0
most	204	93	2015-09-18	Return home	1	0
most	289	206	2015-08-03	Lesson	3	0
most	206	478	2015-06-24	Return home	2	21.1762
most	206	343	2015-07-05	Return home	1	17.524
most	206	342	2015-05-16	Return home	1	23.6351
most	206	783	2015-10-17	Return home	1	23.6351
most	206	292	2015-07-19	Return home	3	72.4371
most	478	206	2015-06-24	Lesson	2	21.1762
most	206	341	2015-05-26	Return home	1	21.1762
most	292	206	2015-08-02	Competition	2	72.4371
most	479	206	2015-09-19	Competition	5	0
most	292	206	2015-08-16	Competition	1	72.4371
most	206	479	2015-08-30	Return home	4	0
most	479	206	2015-10-10	Competition	1	0
most	292	206	2015-05-31	Competition	1	72.4371
most	206	343	2015-05-09	Return home	1	17.524
most	479	206	2015-08-30	Competition	4	0
most	653	206	2015-08-08	Competition	1	54.5517
most	206	340	2015-06-13	Return home	1	17.524
most	575	206	2015-07-05	Competition	3	17.0168
most	206	292	2015-06-07	Return home	1	72.4371
most	478	206	2015-06-17	Lesson	1	21.1762
most	206	479	2015-08-29	Return home	2	0
most	292	206	2015-06-07	Competition	1	72.4371
most	343	206	2015-05-23	Competition	3	17.524
most	206	479	2015-06-28	Return home	1	0
most	206	340	2015-06-27	Return home	6	17.524
most	479	206	2015-06-28	Competition	1	0
most	206	341	2015-05-10	Return home	1	21.1762
most	292	206	2015-07-19	Competition	3	72.4371
most	206	574	2015-07-11	Return home	2	193.465
most	574	206	2015-07-11	Competition	2	193.465
most	340	206	2015-06-27	Competition	6	17.524
most	206	292	2015-05-31	Return home	1	72.4371
most	341	206	2015-05-26	Lesson	1	21.1762
most	341	206	2015-05-09	Other	3	21.1762
most	479	206	2015-08-29	Competition	2	0
most	206	479	2015-09-19	Return home	5	0
most	206	340	2015-05-23	Return home	1	17.524
most	343	206	2015-07-05	Competition	1	17.524
most	206	340	2015-06-20	Return home	8	17.524
most	206	653	2015-08-08	Return home	1	54.5517
most	206	289	2015-08-03	Return home	3	0
most	206	343	2015-05-23	Return home	3	17.524
most	206	292	2015-08-02	Return home	2	72.4371
most	342	206	2015-05-16	Competition	1	23.6351
most	340	206	2015-06-20	Competition	8	17.524
most	206	575	2015-07-05	Return home	3	17.0168
most	206	573	2015-07-03	Return home	4	0
most	783	206	2015-10-17	Leisure ride	1	23.6351
most	343	206	2015-05-09	Competition	1	17.524
most	206	292	2015-08-16	Return home	1	72.4371
most	340	206	2015-05-23	Competition	1	17.524
most	573	206	2015-07-03	Training clinic	4	0
most	340	206	2015-06-13	Competition	1	17.524
most	206	478	2015-06-17	Return home	1	21.1762
most	206	341	2015-05-09	Return home	2	21.1762
most	206	479	2015-10-10	Return home	1	0
most	784	207	2015-10-02	Other	1	70.1934
most	375	208	2015-05-28	Leisure ride	1	16.2708
most	285	208	2015-05-14	Leisure ride	1	16.2708
most	576	208	2015-07-15	Lesson	2	17.6972
most	374	208	2015-05-14	Leisure ride	1	16.2708
most	785	208	2015-10-30	Leisure ride	2	39.3318
most	208	576	2015-07-15	Return home	2	17.6972
most	208	285	2015-05-14	Return home	1	16.2708
most	208	373	2015-05-28	Return home	1	16.2708
most	208	785	2015-10-30	Return home	2	39.3318
most	208	374	2015-05-14	Return home	1	16.2708
most	208	375	2015-05-28	Return home	1	16.2708
most	577	208	2015-07-30	Lesson	2	17.6972
most	208	577	2015-07-30	Return home	2	17.6972
most	373	208	2015-05-28	Leisure ride	1	16.2708
most	660	209	2015-08-28	Other	3	57.2858
most	347	209	2015-05-14	Other	1	49.3758
most	346	480	2015-06-15	Return home	2	50.3685
most	660	346	2015-08-28	Other	1	68.9615
most	346	786	2015-11-14	Return home	1	36.0805
most	209	660	2015-08-29	Return home	3	57.2858
most	659	346	2015-08-02	Other	1	62.565
most	346	660	2015-08-29	Return home	1	68.9615
most	659	209	2015-08-02	Other	3	49.3758
most	480	346	2015-06-15	Competition	2	50.3685
most	480	209	2015-06-15	Competition	1	39.2829
most	346	209	2015-05-29	Other	1	15.0006
most	209	659	2015-08-03	Return home	3	49.3758
most	209	480	2015-06-15	Return home	1	39.2829
most	786	346	2015-10-20	Other	1	36.0805
most	346	209	2015-05-29	Other	1	15.0006
most	347	209	2015-05-13	Other	1	49.3758
most	346	659	2015-08-03	Return home	1	62.565
most	346	209	2015-05-30	Other	1	15.0006
most	830	194	2015-11-28	Other	1	68.6084
most	212	227	2015-07-19	Return home	1	25.5932
most	227	212	2015-07-19	Leisure ride	1	25.5932
most	291	212	2015-07-04	Lesson	1	54.8964
most	481	212	2015-07-23	Training clinic	1	112.166
most	212	291	2015-07-04	Return home	1	54.8964
most	578	212	2015-07-25	Competition	1	44.3626
most	212	481	2015-06-24	Return home	1	112.166
most	212	291	2015-06-13	Return home	1	54.8964
most	291	212	2015-06-13	Lesson	1	54.8964
most	212	481	2015-07-23	Return home	1	112.166
most	212	578	2015-07-25	Return home	1	44.3626
most	726	212	2015-09-27	Other	1	0
most	481	212	2015-06-24	Training clinic	1	112.166
most	661	213	2015-09-12	Training clinic	1	80.4613
most	580	213	2015-07-25	Training clinic	1	16.0304
most	661	213	2015-08-21	Lesson	1	80.4613
most	579	213	2015-07-04	Lesson	1	10.5997
most	213	661	2015-08-21	Return home	1	80.4613
most	831	213	2015-11-14	Training clinic	3	0
most	213	831	2015-11-14	Return home	3	0
most	213	831	2015-11-14	Return home	3	0
most	213	579	2015-07-04	Return home	1	10.5997
most	213	661	2015-09-12	Return home	1	80.4613
most	213	580	2015-07-25	Return home	1	16.0304
most	831	213	2015-11-14	Training clinic	3	0
most	482	216	2015-06-14	Competition	1	0
most	216	482	2015-06-14	Return home	1	0
most	727	218	2015-09-27	Leisure ride	1	34.6069
most	662	218	2015-08-01	Leisure ride	1	34.6069
most	218	727	2015-09-27	Return home	1	34.6069
most	663	218	2015-08-09	Leisure ride	1	34.6069
most	218	663	2015-08-09	Return home	1	34.6069
most	218	662	2015-08-01	Return home	1	34.6069
most	664	218	2015-08-30	Competition	1	41.7455
most	218	664	2015-08-30	Return home	1	41.7455
most	219	483	2015-06-08	Return home	3	463.856
most	219	355	2015-05-06	Return home	1	85.0113
most	219	488	2015-06-23	Return home	2	825.955
most	219	583	2015-07-08	Return home	1	13.4176
most	219	490	2015-06-27	Return home	1	126.545
most	219	489	2015-06-24	Return home	1	126.545
most	219	787	2015-10-11	Return home	2	701.074
most	353	219	2015-05-05	Leisure ride	1	67.7651
most	219	318	2015-05-09	Return home	1	85.0113
most	219	353	2015-05-31	Return home	1	67.7651
most	355	219	2015-05-06	Leisure ride	1	85.0113
most	219	488	2015-06-24	Return home	1	825.955
most	728	219	2015-09-13	Competition	2	68.8689
most	729	219	2015-09-24	Competition	3	463.856
most	485	219	2015-06-13	Training clinic	1	126.545
most	219	491	2015-06-28	Return home	3	119.863
most	219	486	2015-06-14	Return home	3	119.863
most	484	219	2015-06-10	Training clinic	1	126.545
most	489	219	2015-06-24	Training clinic	1	126.545
most	219	728	2015-09-13	Return home	2	68.8689
most	219	485	2015-06-13	Return home	1	126.545
most	488	219	2015-06-17	Competition	2	825.955
most	354	219	2015-05-10	Competition	3	119.863
most	219	581	2015-07-08	Return home	1	126.545
most	219	354	2015-05-10	Return home	3	119.863
most	353	219	2015-05-01	Other	1	67.7651
most	219	487	2015-06-17	Return home	1	126.545
most	219	729	2015-09-28	Return home	3	463.856
most	219	484	2015-06-10	Return home	1	126.545
most	483	219	2015-06-04	Competition	3	463.856
most	582	219	2015-07-29	Competition	2	644.589
most	583	219	2015-07-08	Training clinic	1	13.4176
most	487	219	2015-06-17	Training clinic	1	126.545
most	488	219	2015-06-18	Competition	1	825.955
most	581	219	2015-07-08	Training clinic	1	126.545
most	219	583	2015-07-18	Return home	1	13.4176
most	490	219	2015-06-27	Competition	1	126.545
most	491	219	2015-06-28	Competition	3	119.863
most	353	219	2015-09-19	Training clinic	1	67.7651
most	219	353	2015-09-19	Return home	1	67.7651
most	219	353	2015-05-05	Return home	1	67.7651
most	486	219	2015-06-14	Competition	3	119.863
most	832	219	2015-11-01	Other	1	102.703
most	318	219	2015-05-09	Competition	1	85.0113
most	583	219	2015-07-12	Training clinic	1	13.4176
most	787	219	2015-10-08	Competition	2	701.074
most	220	292	2015-10-31	Return home	1	298.856
most	665	220	2015-08-18	Lesson	1	13.2917
most	220	313	2015-05-31	Other	1	29.3142
most	312	220	2015-05-23	Breeding	1	81.6506
most	220	312	2015-05-24	Return home	1	81.6506
most	220	730	2015-09-11	Return home	1	81.6506
most	292	220	2015-10-25	Other	1	298.856
most	730	220	2015-09-11	Breeding	1	81.6506
most	665	220	2015-08-25	Lesson	1	13.2917
most	584	220	2015-07-09	Competition	1	0
most	220	665	2015-08-25	Return home	1	13.2917
most	314	220	2015-05-31	Competition	1	49.0143
most	220	314	2015-05-31	Return home	1	49.0143
most	220	665	2015-08-18	Return home	1	13.2917
most	220	584	2015-07-09	Return home	1	0
most	495	494	2015-06-06	Other	1	644.685
most	493	492	2015-06-03	Other	1	650.102
most	497	670	2015-10-10	Return home	1	28.172
most	221	282	2015-05-28	Return home	1	3213.89
most	670	497	2015-10-10	Competition	1	28.172
most	494	493	2015-06-05	Other	1	526.396
most	585	497	2015-07-09	Lesson	1	19.287
most	496	495	2015-06-07	Other	1	1579.63
most	497	585	2015-07-09	Return home	1	19.287
most	282	221	2015-05-18	Training clinic	1	3213.89
most	497	496	2015-06-27	Other	1	59.967

## Sheet: ALL scenario
scenario	target	source	date	reason	n_horses	distance
all	498	3	2015-07-15	Competition	1	14.743
all	521	3	2015-08-05	Competition	1	0
all	499	3	2015-07-29	Competition	1	14.743
all	3	499	2015-07-29	Return home	1	14.743
all	3	586	2015-08-26	Return home	1	4.38211
all	377	3	2015-10-12	Other	1	46.3189
all	3	229	2015-11-01	Return home	1	0
all	225	3	2015-07-01	Competition	1	50.6378
all	229	3	2015-07-26	Training	1	0
all	229	3	2015-06-09	Training	1	0
all	229	3	2015-06-23	Training	1	0
all	3	498	2015-07-15	Return home	1	14.743
all	3	225	2015-08-03	Return home	1	50.6378
all	229	3	2015-10-20	Training	1	0
all	229	3	2015-05-12	Training	1	0
all	3	229	2015-06-09	Return home	1	0
all	586	3	2015-08-26	Competition	1	4.38211
all	3	225	2015-06-07	Return home	1	50.6378
all	3	229	2015-06-02	Return home	1	0
all	3	229	2015-05-12	Return home	1	0
all	229	3	2015-11-01	Training	1	0
all	586	3	2015-08-19	Competition	1	4.38211
all	225	3	2015-09-07	Competition	1	50.6378
all	229	3	2015-06-30	Training	1	0
all	230	3	2015-05-29	Competition	1	21.6614
all	3	229	2015-06-23	Return home	1	0
all	3	229	2015-06-30	Return home	1	0
all	3	521	2015-08-05	Return home	1	0
all	3	225	2015-07-01	Return home	1	50.6378
all	3	225	2015-09-07	Return home	1	50.6378
all	3	230	2015-05-29	Return home	1	21.6614
all	3	229	2015-10-20	Return home	1	0
all	225	3	2015-05-18	Competition	1	50.6378
all	3	229	2015-05-26	Return home	1	0
all	3	229	2015-08-25	Return home	1	0
all	229	3	2015-06-02	Training	1	0
all	3	225	2015-05-18	Return home	1	50.6378
all	229	3	2015-05-26	Training	1	0
all	229	3	2015-05-05	Training	1	0
all	225	3	2015-06-07	Competition	1	50.6378
all	229	3	2015-08-25	Riding	1	0
all	3	229	2015-05-05	Return home	1	0
all	3	377	2015-10-12	Return home	1	46.3189
all	3	229	2015-07-26	Return home	1	0
all	3	586	2015-08-19	Return home	1	4.38211
all	229	3	2015-05-19	Training	1	0
all	225	3	2015-08-03	Competition	1	50.6378
all	3	229	2015-05-19	Return home	1	0
all	4	224	2015-05-24	Return home	1	76.5883
all	295	4	2015-07-03	Competition	1	62.999
all	4	667	2015-09-13	Return home	1	53.7431
all	295	4	2015-06-05	Competition	1	62.999
all	4	295	2015-06-07	Return home	1	62.999
all	224	4	2015-05-24	Competition	1	76.5883
all	667	4	2015-09-12	Training	1	53.7431
all	4	295	2015-07-05	Return home	1	62.999
all	4	222	2015-08-29	Return home	1	81.1444
all	222	4	2015-08-27	Competition	1	81.1444
all	668	8	2015-09-12	Other	1	72.3296
all	275	8	2015-06-04	Healthcare	1	28.9186
all	8	275	2015-06-09	Return home	1	28.9186
all	275	8	2015-05-01	Healthcare	1	28.9186
all	8	222	2015-08-30	Return home	1	65.8631
all	222	8	2015-08-27	Competition	1	65.8631
all	8	275	2015-05-04	Return home	1	28.9186
all	587	10	2015-08-06	Riding	2	134.574
all	669	10	2015-09-27	Competition	1	0
all	10	588	2015-08-06	Return home	2	58.5334
all	10	589	2015-08-08	Return home	2	0
all	10	587	2015-08-06	Return home	2	134.574
all	10	669	2015-09-27	Return home	1	0
all	588	10	2015-08-05	Riding	2	58.5334
all	231	10	2015-11-16	Riding	1	371.462
all	589	10	2015-08-07	Riding	2	0
all	10	231	2015-11-16	Return home	1	371.462
all	670	12	2015-09-12	Competition	1	55.7641
all	12	500	2015-07-04	Return home	1	43.7329
all	500	12	2015-07-04	Competition	1	43.7329
all	233	12	2015-05-03	Training	1	84.2475
all	736	12	2015-10-11	Riding	1	21.8153
all	670	12	2015-10-03	Riding	1	55.7641
all	338	12	2015-09-07	Training	1	20.8726
all	12	270	2015-06-21	Return home	1	48.5057
all	234	12	2015-05-24	Competition	1	117.482
all	12	233	2015-05-03	Return home	1	84.2475
all	12	338	2015-09-07	Return home	1	20.8726
all	12	670	2015-10-03	Return home	1	55.7641
all	270	12	2015-06-21	Competition	1	48.5057
all	12	234	2015-05-24	Return home	1	117.482
all	12	736	2015-10-11	Return home	1	21.8153
all	12	670	2015-09-12	Return home	1	55.7641
all	13	234	2015-05-23	Return home	1	117.482
all	13	670	2015-09-26	Return home	1	55.7641
all	13	234	2015-07-25	Return home	1	117.482
all	13	270	2015-08-27	Return home	1	48.5057
all	13	338	2015-09-05	Return home	1	20.8726
all	338	13	2015-09-05	Training	1	20.8726
all	270	13	2015-05-18	Training	1	48.5057
all	270	13	2015-08-27	Training	1	48.5057
all	270	13	2015-06-21	Competition	1	48.5057
all	234	13	2015-07-25	Competition	1	117.482
all	234	13	2015-05-23	Competition	1	117.482
all	13	234	2015-08-09	Return home	1	117.482
all	13	338	2015-08-14	Return home	1	20.8726
all	13	270	2015-06-21	Return home	1	48.5057
all	670	13	2015-09-26	Training	1	55.7641
all	338	13	2015-08-14	Training	1	20.8726
all	13	270	2015-05-18	Return home	1	48.5057
all	234	13	2015-08-09	Training	1	117.482
all	16	227	2015-08-08	Return home	1	11.0034
all	501	16	2015-07-25	Riding	1	21.4907
all	227	16	2015-08-19	Riding	1	11.0034
all	16	591	2015-08-23	Return home	1	14.9035
all	591	16	2015-08-23	Riding	1	14.9035
all	227	16	2015-08-08	Riding	1	11.0034
all	227	16	2015-07-12	Riding	1	11.0034
all	16	227	2015-07-12	Return home	1	11.0034
all	16	227	2015-08-19	Return home	1	11.0034
all	16	501	2015-07-25	Return home	1	21.4907
all	18	31	2015-08-02	Return home	1	76.2142
all	18	31	2015-05-24	Return home	1	76.2142
all	18	31	2015-05-10	Return home	1	76.2142
all	31	18	2015-08-01	Riding	1	76.2142
all	31	18	2015-05-08	Riding	1	76.2142
all	31	18	2015-06-12	Competition	1	76.2142
all	18	31	2015-09-14	Return home	1	76.2142
all	31	18	2015-08-16	Riding	1	76.2142
all	31	18	2015-09-07	Other	1	76.2142
all	18	31	2015-09-06	Return home	1	76.2142
all	18	31	2015-06-14	Return home	1	76.2142
all	31	18	2015-07-18	Riding	1	76.2142
all	18	31	2015-07-19	Return home	1	76.2142
all	31	18	2015-05-22	Riding	1	76.2142
all	18	31	2015-08-17	Return home	1	76.2142
all	31	18	2015-09-05	Riding	1	76.2142
all	19	380	2015-07-10	Return home	1	54.1246
all	19	380	2015-10-09	Return home	1	54.1246
all	19	327	2015-05-31	Return home	1	77.0366
all	380	19	2015-06-11	Riding	1	54.1246
all	19	502	2015-07-24	Return home	1	61.2267
all	380	19	2015-09-03	Riding	1	54.1246
all	19	380	2015-06-26	Return home	1	54.1246
all	380	19	2015-07-03	Riding	1	54.1246
all	19	380	2015-09-17	Return home	1	54.1246
all	19	380	2015-06-19	Return home	1	54.1246
all	19	380	2015-09-03	Return home	1	54.1246
all	19	380	2015-09-24	Return home	1	54.1246
all	19	380	2015-10-17	Return home	1	54.1246
all	380	19	2015-09-24	Riding	1	54.1246
all	19	379	2015-06-03	Return home	1	74.3342
all	380	19	2015-10-09	Riding	1	54.1246
all	380	19	2015-09-17	Riding	1	54.1246
all	380	19	2015-06-26	Riding	1	54.1246
all	327	19	2015-05-31	Riding	1	77.0366
all	380	19	2015-06-19	Riding	1	54.1246
all	19	380	2015-10-01	Return home	1	54.1246
all	380	19	2015-09-10	Riding	1	54.1246
all	502	19	2015-07-24	Riding	1	61.2267
all	19	380	2015-06-11	Return home	1	54.1246
all	380	19	2015-10-01	Riding	1	54.1246
all	380	19	2015-10-17	Riding	1	54.1246
all	379	19	2015-06-03	Riding	1	74.3342
all	19	380	2015-07-03	Return home	1	54.1246
all	19	380	2015-09-10	Return home	1	54.1246
all	380	19	2015-07-10	Riding	1	54.1246
all	20	227	2015-08-16	Return home	1	32.9672
all	227	20	2015-06-13	Riding	1	32.9672
all	227	20	2015-08-16	Riding	1	32.9672
all	227	20	2015-10-04	Riding	1	32.9672
all	20	227	2015-10-04	Return home	1	32.9672
all	227	20	2015-09-27	Riding	1	32.9672
all	20	227	2015-09-27	Return home	1	32.9672
all	20	227	2015-06-13	Return home	1	32.9672
all	23	384	2015-06-07	Return home	1	0
all	23	388	2015-06-13	Return home	1	0
all	23	508	2015-07-26	Return home	4	11.0312
all	392	23	2015-06-30	Other	1	11.0312
all	23	385	2015-06-14	Return home	1	0
all	380	23	2015-06-07	Riding	2	18.8612
all	383	23	2015-06-27	Riding	1	0
all	23	382	2015-06-20	Return home	1	10.3981
all	23	601	2015-08-08	Return home	3	40.4403
all	506	23	2015-07-12	Riding	4	11.0312
all	507	23	2015-07-19	Riding	4	11.0312
all	382	23	2015-06-20	Riding	1	10.3981
all	469	23	2015-08-15	Competition	1	72.2259
all	23	507	2015-07-19	Return home	4	11.0312
all	380	23	2015-08-16	Riding	2	18.8612
all	23	386	2015-06-21	Return home	1	0
all	508	23	2015-07-26	Riding	4	11.0312
all	23	391	2015-06-04	Return home	1	0
all	23	387	2015-06-28	Return home	1	10.3981
all	391	23	2015-06-11	Other	1	0
all	23	391	2015-06-09	Return home	1	0
all	391	23	2015-06-04	Other	1	0
all	391	23	2015-06-18	Other	1	0
all	505	23	2015-07-05	Riding	4	11.0312
all	504	23	2015-07-01	Riding	4	11.0312
all	23	390	2015-06-28	Return home	1	0
all	23	392	2015-06-30	Return home	1	11.0312
all	384	23	2015-06-07	Riding	1	0
all	23	391	2015-06-18	Return home	1	0
all	389	23	2015-06-21	Riding	1	10.3981
all	23	391	2015-06-11	Return home	1	0
all	391	23	2015-06-16	Other	1	0
all	391	23	2015-06-09	Other	1	0
all	23	380	2015-08-16	Return home	2	18.8612
all	23	504	2015-07-01	Return home	4	11.0312
all	23	392	2015-06-25	Return home	1	11.0312
all	23	391	2015-06-16	Return home	1	0
all	386	23	2015-06-21	Riding	1	0
all	385	23	2015-06-14	Riding	1	0
all	387	23	2015-06-28	Training	1	10.3981
all	23	469	2015-08-15	Return home	1	72.2259
all	23	505	2015-07-05	Return home	4	11.0312
all	23	389	2015-06-21	Return home	1	10.3981
all	23	383	2015-06-27	Return home	1	0
all	601	23	2015-08-08	Competition	3	40.4403
all	23	392	2015-06-23	Return home	1	11.0312
all	388	23	2015-06-13	Riding	1	0
all	392	23	2015-06-23	Other	1	11.0312
all	392	23	2015-06-25	Other	1	11.0312
all	23	380	2015-06-07	Return home	2	18.8612
all	23	506	2015-07-12	Return home	4	11.0312
all	390	23	2015-06-28	Riding	1	0
all	744	23	2015-10-10	Competition	2	105.005
all	23	380	2015-06-14	Return home	1	18.8612
all	23	744	2015-10-10	Return home	2	105.005
all	380	23	2015-06-14	Riding	1	18.8612
all	357	25	2015-05-05	Riding	1	5.81169
all	231	605	2015-09-07	Riding	1	347.462
all	231	605	2015-10-26	Riding	1	347.462
all	358	25	2015-05-14	Riding	1	5.81169
all	361	25	2015-05-26	Riding	1	5.81169
all	360	25	2015-05-23	Riding	1	5.81169
all	359	25	2015-05-21	Riding	1	5.81169
all	605	231	2015-10-26	Return home	1	347.462
all	25	360	2015-05-23	Return home	1	5.81169
all	394	513	2015-08-05	Return home	1	0
all	605	231	2015-10-05	Return home	1	347.462
all	605	231	2015-11-09	Return home	1	347.462
all	25	357	2015-05-05	Return home	1	5.81169
all	605	231	2015-10-19	Return home	1	347.462
all	394	514	2015-07-19	Return home	1	115.426
all	25	264	2015-05-17	Return home	1	5.81169
all	25	359	2015-05-21	Return home	1	5.81169
all	605	394	2015-08-05	Other	1	16.326
all	25	225	2015-05-18	Return home	1	69.0466
all	605	795	2015-11-21	Return home	1	12.3322
all	25	262	2015-05-03	Return home	1	27.0652
all	25	261	2015-05-03	Return home	1	27.632
all	25	358	2015-05-14	Return home	1	5.81169
all	25	361	2015-05-26	Return home	1	5.81169
all	231	605	2015-11-09	Riding	1	347.462
all	795	605	2015-11-21	Training	1	12.3322
all	263	25	2015-05-04	Riding	1	5.81169
all	25	263	2015-05-04	Return home	1	5.81169
all	231	605	2015-10-19	Riding	1	347.462
all	394	513	2015-07-15	Return home	1	0
all	605	231	2015-09-28	Return home	1	347.462
all	394	25	2015-06-08	Other	1	28.6049
all	514	394	2015-07-16	Competition	1	115.426
all	513	394	2015-07-01	Training	1	0
all	231	605	2015-10-05	Riding	1	347.462
all	605	231	2015-09-07	Return home	1	347.462
all	231	605	2015-09-28	Riding	1	347.462
all	225	25	2015-05-18	Competition	1	69.0466
all	513	394	2015-08-01	Training	1	0
all	264	25	2015-05-17	Training	1	5.81169
all	262	25	2015-05-03	Training	1	27.0652
all	261	25	2015-05-01	Other	1	27.632
all	797	29	2015-11-28	Other	1	43.9099
all	29	223	2015-07-29	Return home	1	27.0716
all	223	29	2015-06-30	Healthcare	1	27.0716
all	29	223	2015-07-10	Return home	1	27.0716
all	223	29	2015-07-28	Healthcare	1	27.0716
all	224	30	2015-07-19	Competition	1	40.5556
all	30	396	2015-06-20	Return home	1	25.9613
all	798	30	2015-11-28	Training	1	44.635
all	30	798	2015-11-28	Return home	1	44.635
all	30	224	2015-07-19	Return home	1	40.5556
all	30	677	2015-09-20	Return home	1	116.322
all	224	30	2015-08-30	Competition	1	40.5556
all	677	30	2015-09-20	Competition	1	116.322
all	396	30	2015-08-22	Competition	1	25.9613
all	30	396	2015-08-22	Return home	1	25.9613
all	30	224	2015-08-30	Return home	1	40.5556
all	798	30	2015-11-14	Training	1	44.635
all	224	30	2015-08-09	Competition	1	40.5556
all	396	30	2015-06-19	Competition	1	25.9613
all	30	798	2015-11-14	Return home	1	44.635
all	30	224	2015-08-09	Return home	1	40.5556
all	223	46	2015-05-29	Healthcare	1	60.7691
all	223	288	2015-08-31	Healthcare	1	40.5112
all	223	288	2015-07-08	Healthcare	1	40.5112
all	223	288	2015-06-26	Healthcare	1	40.5112
all	288	46	2015-05-28	Other	1	26.4225
all	288	223	2015-05-29	Other	1	40.5112
all	444	288	2015-11-29	Training	1	23.8161
all	288	223	2015-10-05	Return home	1	40.5112
all	288	223	2015-08-09	Return home	1	40.5112
all	288	223	2015-08-31	Return home	1	40.5112
all	288	444	2015-11-29	Return home	1	23.8161
all	288	223	2015-11-23	Return home	1	40.5112
all	223	288	2015-11-23	Healthcare	1	40.5112
all	288	223	2015-06-26	Return home	1	40.5112
all	223	288	2015-10-05	Healthcare	1	40.5112
all	49	323	2015-05-10	Return home	3	58.4276
all	321	49	2015-10-27	Training	3	46.801
all	323	49	2015-07-05	Competition	3	58.4276
all	49	321	2015-11-02	Return home	3	46.801
all	49	321	2015-11-07	Return home	3	46.801
all	49	322	2015-05-24	Return home	1	31.8621
all	49	321	2015-08-20	Return home	3	46.801
all	49	321	2015-05-30	Return home	3	46.801
all	322	49	2015-08-09	Competition	3	31.8621
all	49	321	2015-06-30	Return home	3	46.801
all	321	49	2015-07-27	Other	3	46.801
all	323	49	2015-05-10	Other	1	58.4276
all	49	321	2015-06-02	Return home	3	46.801
all	321	49	2015-05-26	Training	3	46.801
all	321	49	2015-07-07	Training	3	46.801
all	321	49	2015-08-27	Training	3	46.801
all	49	321	2015-09-29	Return home	2	46.801
all	49	322	2015-08-09	Return home	3	31.8621
all	49	321	2015-06-09	Return home	3	46.801
all	49	323	2015-07-04	Return home	3	58.4276
all	323	49	2015-07-04	Competition	3	58.4276
all	321	49	2015-06-27	Training	3	46.801
all	321	49	2015-06-23	Training	3	46.801
all	323	49	2015-09-26	Competition	3	58.4276
all	321	49	2015-07-14	Training	3	46.801
all	321	49	2015-06-09	Training	3	46.801
all	49	321	2015-05-16	Return home	3	46.801
all	321	49	2015-07-11	Training	3	46.801
all	49	321	2015-11-21	Return home	3	46.801
all	49	678	2015-09-12	Return home	2	81.3209
all	49	321	2015-06-16	Return home	3	46.801
all	323	49	2015-08-30	Competition	3	58.4276
all	321	49	2015-11-28	Training	3	46.801
all	321	49	2015-08-16	Training	3	46.801
all	49	362	2015-05-24	Return home	2	31.8621
all	323	49	2015-08-29	Competition	3	58.4276
all	321	49	2015-09-22	Training	2	46.801
all	321	49	2015-10-13	Training	3	46.801
all	49	321	2015-09-22	Return home	2	46.801
all	321	49	2015-11-14	Training	3	46.801
all	321	49	2015-11-17	Training	3	46.801
all	49	321	2015-08-27	Return home	3	46.801
all	322	49	2015-05-24	Competition	1	31.8621
all	322	49	2015-08-23	Competition	3	31.8621
all	49	321	2015-07-07	Return home	3	46.801
all	321	49	2015-05-12	Training	3	46.801
all	323	49	2015-10-12	Competition	3	58.4276
all	321	49	2015-09-08	Training	3	46.801
all	49	321	2015-10-06	Return home	3	46.801
all	49	321	2015-07-11	Return home	3	46.801
all	49	321	2015-08-04	Return home	3	46.801
all	49	323	2015-08-30	Return home	3	58.4276
all	49	321	2015-05-26	Return home	3	46.801
all	323	49	2015-05-10	Competition	2	58.4276
all	49	323	2015-07-05	Return home	3	58.4276
all	321	49	2015-09-01	Training	3	46.801
all	49	321	2015-05-02	Return home	3	46.801
all	49	321	2015-10-20	Return home	3	46.801
all	321	49	2015-11-21	Training	3	46.801
all	321	49	2015-08-08	Training	3	46.801
all	321	49	2015-08-20	Training	3	46.801
all	49	321	2015-09-01	Return home	3	46.801
all	49	321	2015-09-08	Return home	3	46.801
all	321	49	2015-05-19	Training	3	46.801
all	321	49	2015-07-20	Other	3	46.801
all	49	321	2015-08-08	Return home	3	46.801
all	49	321	2015-10-31	Return home	3	46.801
all	49	322	2015-08-23	Return home	3	31.8621
all	321	49	2015-06-02	Training	3	46.801
all	402	49	2015-06-07	Competition	3	31.8621
all	49	323	2015-09-26	Return home	3	58.4276
all	49	321	2015-05-19	Return home	3	46.801
all	49	321	2015-05-12	Return home	3	46.801
all	321	49	2015-10-06	Training	3	46.801
all	49	402	2015-06-07	Return home	3	31.8621
all	49	321	2015-06-27	Return home	3	46.801
all	321	49	2015-05-02	Training	1	46.801
all	49	321	2015-06-23	Return home	3	46.801
all	49	321	2015-09-15	Return home	3	46.801
all	49	323	2015-10-12	Return home	3	58.4276
all	321	49	2015-08-04	Training	3	46.801
all	321	49	2015-11-02	Training	3	46.801
all	49	321	2015-10-13	Return home	3	46.801
all	49	321	2015-10-27	Return home	3	46.801
all	49	321	2015-07-14	Return home	3	46.801
all	678	49	2015-09-12	Competition	2	81.3209
all	49	321	2015-11-28	Return home	3	46.801
all	49	321	2015-07-31	Return home	3	46.801
all	321	49	2015-05-16	Training	3	46.801
all	49	323	2015-08-29	Return home	3	58.4276
all	49	321	2015-05-05	Return home	2	46.801
all	49	321	2015-11-17	Return home	3	46.801
all	321	49	2015-06-16	Training	3	46.801
all	321	49	2015-10-31	Training	3	46.801
all	49	321	2015-11-14	Return home	3	46.801
all	321	49	2015-11-07	Training	3	46.801
all	321	49	2015-09-29	Training	2	46.801
all	321	49	2015-05-05	Training	2	46.801
all	321	49	2015-09-15	Training	3	46.801
all	321	49	2015-05-30	Training	3	46.801
all	49	321	2015-07-24	Return home	3	46.801
all	321	49	2015-10-20	Training	3	46.801
all	321	49	2015-05-02	Other	2	46.801
all	49	321	2015-08-16	Return home	3	46.801
all	321	49	2015-06-30	Training	3	46.801
all	362	49	2015-05-24	Competition	2	31.8621
all	51	521	2015-07-01	Return home	1	15.5263
all	521	51	2015-07-01	Competition	1	15.5263
all	522	55	2015-07-05	Competition	1	15.6352
all	55	522	2015-07-05	Return home	1	15.6352
all	522	55	2015-09-26	Competition	1	15.6352
all	522	55	2015-08-09	Competition	1	15.6352
all	55	522	2015-09-13	Return home	1	15.6352
all	55	522	2015-08-09	Return home	1	15.6352
all	55	522	2015-09-26	Return home	1	15.6352
all	522	55	2015-09-13	Competition	1	15.6352
all	60	4	2015-07-16	Return home	1	17.177
all	4	60	2015-07-16	Training	1	17.177
all	4	60	2015-09-02	Training	1	17.177
all	60	4	2015-09-02	Return home	1	17.177
all	609	608	2015-08-03	Competition	1	229.16
all	61	609	2015-08-10	Competition	1	253.139
all	407	61	2015-06-07	Competition	1	9.70089
all	608	61	2015-08-01	Other	1	93.4131
all	248	61	2015-05-24	Competition	1	40.4447
all	61	407	2015-06-07	Return home	1	9.70089
all	61	295	2015-07-12	Return home	1	46.6477
all	61	248	2015-05-24	Return home	1	40.4447
all	295	61	2015-07-11	Other	1	46.6477
all	681	65	2015-09-28	Training	1	62.0743
all	65	749	2015-10-18	Return home	1	21.6979
all	749	65	2015-10-18	Riding	1	21.6979
all	65	681	2015-09-28	Return home	1	62.0743
all	72	415	2015-08-13	Return home	1	39.493
all	72	415	2015-06-18	Return home	1	39.493
all	750	72	2015-10-29	Other	1	45.4118
all	415	72	2015-08-13	Competition	1	39.493
all	415	72	2015-06-18	Competition	1	39.493
all	76	291	2015-07-31	Return home	1	41.5522
all	273	76	2015-05-26	Training	1	14.5843
all	76	418	2015-06-30	Return home	1	22.0348
all	273	76	2015-07-22	Training	1	14.5843
all	291	76	2015-07-31	Training	1	41.5522
all	76	273	2015-05-22	Return home	1	14.5843
all	76	273	2015-05-31	Return home	1	14.5843
all	76	273	2015-07-22	Return home	1	14.5843
all	76	671	2015-09-05	Return home	1	44.4576
all	418	76	2015-06-30	Training	1	22.0348
all	273	76	2015-08-21	Training	1	14.5843
all	671	76	2015-09-05	Competition	1	44.4576
all	76	273	2015-08-21	Return home	1	14.5843
all	273	76	2015-05-19	Training	1	14.5843
all	265	81	2015-05-01	Other	1	37.7862
all	81	265	2015-05-02	Return home	1	37.7862
all	533	93	2015-08-29	Competition	1	50.0771
all	533	93	2015-07-01	Training	1	50.0771
all	93	533	2015-07-19	Return home	1	50.0771
all	533	93	2015-07-19	Competition	1	50.0771
all	93	533	2015-08-29	Return home	1	50.0771
all	93	533	2015-07-01	Return home	1	50.0771
all	93	533	2015-07-05	Return home	1	50.0771
all	533	93	2015-07-05	Competition	1	50.0771
all	97	533	2015-07-18	Return home	1	29.4875
all	97	533	2015-07-10	Return home	1	29.4875
all	533	97	2015-07-15	Competition	2	29.4875
all	97	266	2015-05-02	Return home	1	31.8057
all	533	97	2015-07-04	Competition	1	29.4875
all	533	97	2015-07-29	Competition	1	29.4875
all	97	533	2015-08-01	Return home	3	29.4875
all	533	97	2015-07-18	Competition	1	29.4875
all	97	533	2015-07-15	Return home	2	29.4875
all	97	533	2015-07-01	Return home	1	29.4875
all	533	97	2015-07-11	Competition	1	29.4875
all	97	533	2015-07-03	Return home	1	29.4875
all	97	266	2015-09-13	Return home	1	31.8057
all	533	97	2015-07-10	Competition	1	29.4875
all	533	97	2015-07-01	Competition	1	29.4875
all	533	97	2015-07-31	Competition	1	29.4875
all	266	97	2015-05-02	Competition	1	31.8057
all	533	97	2015-08-01	Competition	3	29.4875
all	533	97	2015-08-05	Competition	3	29.4875
all	97	533	2015-07-04	Return home	1	29.4875
all	97	533	2015-08-08	Return home	3	29.4875
all	97	533	2015-08-05	Return home	3	29.4875
all	97	533	2015-07-31	Return home	1	29.4875
all	533	97	2015-08-08	Competition	3	29.4875
all	533	97	2015-07-16	Competition	1	29.4875
all	533	97	2015-07-03	Competition	1	29.4875
all	97	533	2015-07-11	Return home	1	29.4875
all	266	97	2015-09-13	Competition	1	31.8057
all	97	533	2015-07-29	Return home	1	29.4875
all	97	533	2015-07-16	Return home	1	29.4875
all	477	98	2015-09-13	Competition	1	119.617
all	98	477	2015-09-14	Return home	1	119.617
all	100	564	2015-10-26	Return home	1	1096.4
all	100	431	2015-06-26	Return home	1	380.529
all	100	431	2015-10-19	Return home	1	380.529
all	302	100	2015-09-05	Training	1	25.5395
all	431	100	2015-06-26	Training	1	380.529
all	100	431	2015-08-27	Return home	1	380.529
all	100	620	2015-08-29	Return home	1	53.9693
all	100	430	2015-06-21	Return home	1	62.8081
all	100	431	2015-10-03	Return home	1	380.529
all	378	100	2015-06-07	Competition	1	33.0407
all	100	431	2015-09-19	Return home	1	380.529
all	303	100	2015-05-08	Training	1	380.529
all	100	378	2015-06-07	Return home	1	33.0407
all	100	431	2015-08-05	Return home	1	380.529
all	100	302	2015-09-05	Return home	1	25.5395
all	430	100	2015-06-21	Competition	1	62.8081
all	378	100	2015-09-13	Competition	2	33.0407
all	100	431	2015-09-10	Return home	1	380.529
all	620	100	2015-08-29	Competition	1	53.9693
all	100	807	2015-11-14	Return home	1	31.373
all	100	431	2015-08-22	Return home	1	380.529
all	100	431	2015-08-01	Return home	1	380.529
all	431	100	2015-10-12	Training	1	380.529
all	303	100	2015-05-09	Training	1	380.529
all	564	100	2015-10-19	Competition	1	1096.4
all	431	100	2015-08-22	Training	1	380.529
all	807	100	2015-11-14	Training	1	31.373
all	100	378	2015-09-13	Return home	2	33.0407
all	100	431	2015-10-12	Return home	1	380.529
all	302	100	2015-05-02	Other	1	25.5395
all	100	303	2015-05-10	Return home	2	380.529
all	100	302	2015-09-26	Return home	1	25.5395
all	806	302	2015-11-07	Other	1	5.83912
all	431	100	2015-10-18	Riding	1	380.529
all	431	100	2015-09-19	Training	1	380.529
all	431	100	2015-08-01	Training	1	380.529
all	431	100	2015-10-03	Training	1	380.529
all	302	100	2015-09-26	Competition	1	25.5395
all	431	100	2015-09-10	Training	1	380.529
all	431	100	2015-08-27	Training	1	380.529
all	431	100	2015-08-05	Training	1	380.529
all	267	101	2015-10-18	Training	1	25.3401
all	101	222	2015-06-13	Return home	1	76.9708
all	101	759	2015-10-25	Return home	1	26.8123
all	533	101	2015-07-27	Competition	1	59.967
all	809	101	2015-11-20	Other	1	112.345
all	14	101	2015-11-01	Training	1	9.875
all	759	101	2015-10-25	Training	1	26.8123
all	101	222	2015-10-04	Return home	1	76.9708
all	222	101	2015-09-17	Competition	1	76.9708
all	101	222	2015-09-27	Return home	1	76.9708
all	808	101	2015-11-09	Competition	1	59.3948
all	101	14	2015-11-01	Return home	1	9.875
all	222	101	2015-06-01	Competition	1	76.9708
all	533	101	2015-07-06	Competition	1	59.967
all	101	533	2015-08-27	Return home	1	59.967
all	101	808	2015-11-10	Return home	1	59.3948
all	101	808	2015-11-07	Return home	1	59.3948
all	101	222	2015-05-24	Return home	1	76.9708
all	808	101	2015-11-04	Competition	1	59.3948
all	101	267	2015-10-18	Return home	1	25.3401
all	222	101	2015-09-29	Competition	1	76.9708
all	101	533	2015-07-16	Return home	1	59.967
all	101	809	2015-11-22	Return home	1	112.345
all	222	101	2015-05-11	Competition	1	76.9708
all	810	102	2015-11-09	Other	1	54.9397
all	102	511	2015-08-08	Return home	1	71.7071
all	234	102	2015-05-23	Competition	1	119.514
all	247	102	2015-10-10	Competition	1	213.48
all	102	511	2015-08-23	Return home	1	71.7071
all	102	540	2015-07-30	Return home	1	27.4393
all	102	247	2015-10-10	Return home	1	213.48
all	511	102	2015-08-23	Competition	1	71.7071
all	540	102	2015-07-30	Training	1	27.4393
all	102	686	2015-09-20	Return home	1	10.1395
all	760	102	2015-10-02	Competition	1	71.7071
all	542	102	2015-08-02	Competition	1	371.341
all	102	621	2015-08-30	Return home	1	152.69
all	622	102	2015-08-21	Competition	1	31.3024
all	102	433	2015-06-21	Return home	1	135.837
all	621	102	2015-08-29	Training	1	152.69
all	102	760	2015-10-02	Return home	1	71.7071
all	102	542	2015-08-02	Return home	1	371.341
all	234	102	2015-07-26	Competition	1	119.514
all	670	102	2015-09-12	Competition	1	152.69
all	102	686	2015-09-19	Return home	1	10.1395
all	433	102	2015-06-21	Competition	1	135.837
all	511	102	2015-08-08	Training	1	71.7071
all	102	234	2015-05-23	Return home	1	119.514
all	102	234	2015-07-26	Return home	1	119.514
all	102	686	2015-09-18	Return home	1	10.1395
all	102	500	2015-07-04	Return home	1	154.473
all	102	432	2015-06-04	Return home	1	22.9813
all	102	283	2015-05-07	Return home	1	22.9813
all	686	102	2015-09-19	Competition	1	10.1395
all	102	622	2015-08-21	Return home	1	31.3024
all	500	102	2015-07-04	Competition	1	154.473
all	686	102	2015-09-20	Training	1	10.1395
all	283	102	2015-05-07	Training	1	22.9813
all	686	102	2015-09-18	Training	1	10.1395
all	432	102	2015-06-04	Training	1	22.9813
all	102	670	2015-09-13	Return home	1	152.69
all	435	104	2015-06-20	Training	1	48.5271
all	225	104	2015-08-02	Training	1	5.87191
all	104	225	2015-08-02	Return home	1	5.87191
all	334	104	2015-09-24	Healthcare	1	0
all	104	225	2015-08-23	Return home	1	5.87191
all	104	811	2015-11-12	Return home	1	0
all	811	104	2015-11-12	Healthcare	1	0
all	104	334	2015-09-24	Return home	1	0
all	104	435	2015-07-25	Return home	1	48.5271
all	104	334	2015-10-01	Return home	1	0
all	225	104	2015-08-23	Training	1	5.87191
all	435	104	2015-07-25	Training	1	48.5271
all	334	104	2015-10-01	Healthcare	1	0
all	225	104	2015-06-14	Training	1	5.87191
all	225	104	2015-08-16	Training	1	5.87191
all	104	435	2015-06-20	Return home	1	48.5271
all	334	104	2015-09-02	Healthcare	1	0
all	225	104	2015-08-09	Training	1	5.87191
all	104	225	2015-07-19	Return home	1	5.87191
all	104	225	2015-08-16	Return home	1	5.87191
all	104	225	2015-06-14	Return home	1	5.87191
all	104	225	2015-05-24	Return home	1	5.87191
all	225	104	2015-07-12	Training	1	5.87191
all	104	334	2015-09-15	Return home	1	0
all	104	225	2015-07-12	Return home	1	5.87191
all	225	104	2015-07-19	Training	1	5.87191
all	225	104	2015-05-24	Training	1	5.87191
all	104	225	2015-08-09	Return home	1	5.87191
all	624	106	2015-08-29	Competition	1	422.606
all	106	624	2015-08-29	Return home	1	422.606
all	107	687	2015-09-23	Return home	1	109.641
all	107	541	2015-09-30	Return home	1	107.052
all	107	541	2015-09-19	Return home	1	107.052
all	541	107	2015-10-03	Training	1	107.052
all	107	457	2015-08-10	Return home	1	276.023
all	457	107	2015-08-07	Training	1	276.023
all	107	541	2015-07-11	Return home	1	107.052
all	541	107	2015-10-24	Training	1	107.052
all	107	541	2015-08-01	Return home	1	107.052
all	541	107	2015-07-16	Training	1	107.052
all	107	541	2015-11-07	Return home	1	107.052
all	626	107	2015-08-22	Training	1	129.57
all	223	107	2015-05-12	Healthcare	1	182.605
all	541	107	2015-09-19	Training	1	107.052
all	541	107	2015-09-05	Training	1	107.052
all	107	223	2015-05-14	Return home	1	182.605
all	107	541	2015-07-25	Return home	1	107.052
all	541	107	2015-11-07	Training	1	107.052
all	107	541	2015-09-05	Return home	1	107.052
all	107	626	2015-08-24	Return home	1	129.57
all	107	541	2015-10-03	Return home	1	107.052
all	541	107	2015-09-26	Training	1	107.052
all	541	107	2015-07-25	Training	1	107.052
all	687	107	2015-09-23	Training	1	109.641
all	541	107	2015-08-01	Training	1	107.052
all	107	541	2015-10-24	Return home	1	107.052
all	107	541	2015-07-16	Return home	1	107.052
all	541	107	2015-07-11	Training	1	107.052
all	114	437	2015-06-28	Return home	2	391.196
all	345	114	2015-05-15	Competition	1	209.989
all	114	762	2015-10-11	Return home	1	157.027
all	114	222	2015-09-06	Return home	1	311.893
all	114	542	2015-07-27	Return home	2	11.8222
all	114	224	2015-08-16	Return home	1	399.608
all	114	437	2015-08-09	Return home	1	391.196
all	224	114	2015-08-14	Competition	1	399.608
all	114	690	2015-09-20	Return home	2	18.6826
all	542	114	2015-08-22	Competition	1	11.8222
all	542	114	2015-07-26	Competition	2	11.8222
all	114	542	2015-08-23	Return home	3	11.8222
all	542	114	2015-08-23	Competition	2	11.8222
all	438	114	2015-06-20	Competition	1	21.0755
all	437	114	2015-08-07	Competition	1	391.196
all	114	345	2015-05-17	Return home	1	209.989
all	762	114	2015-10-10	Riding	1	157.027
all	690	114	2015-09-19	Competition	2	18.6826
all	437	114	2015-06-26	Competition	2	391.196
all	114	438	2015-06-21	Return home	1	21.0755
all	222	114	2015-09-01	Competition	1	311.893
all	439	115	2015-06-20	Competition	1	19.8171
all	630	115	2015-08-23	Competition	1	35.1172
all	115	630	2015-08-23	Return home	1	35.1172
all	115	439	2015-06-20	Return home	1	19.8171
all	630	298	2015-08-21	Other	1	337.774
all	298	117	2015-05-27	Other	3	18.9972
all	630	298	2015-08-28	Other	1	337.774
all	298	630	2015-08-28	Return home	1	337.774
all	298	630	2015-08-21	Return home	1	337.774
all	763	119	2015-10-01	Training	1	17.177
all	119	632	2015-08-14	Return home	1	17.177
all	119	632	2015-09-17	Return home	1	17.177
all	815	119	2015-11-07	Training	1	40.4447
all	119	632	2015-09-10	Return home	1	17.177
all	443	119	2015-06-30	Riding	1	17.177
all	763	119	2015-10-08	Training	1	17.177
all	119	763	2015-10-15	Return home	1	17.177
all	763	119	2015-10-15	Training	1	17.177
all	119	543	2015-07-25	Return home	1	3.62637
all	119	632	2015-09-24	Return home	1	17.177
all	632	119	2015-09-24	Training	1	17.177
all	632	119	2015-09-10	Training	1	17.177
all	543	119	2015-07-25	Competition	1	3.62637
all	119	763	2015-10-08	Return home	1	17.177
all	632	119	2015-09-17	Training	1	17.177
all	632	119	2015-08-14	Training	1	17.177
all	119	443	2015-06-30	Return home	1	17.177
all	119	815	2015-11-07	Return home	1	40.4447
all	119	763	2015-10-01	Return home	1	17.177
all	482	1	2015-07-03	Competition	1	148.121
all	222	200	2015-09-02	Competition	1	56.021
all	633	200	2015-08-07	Competition	1	43.6747
all	200	222	2015-09-02	Return home	1	56.021
all	222	200	2015-09-05	Competition	1	56.021
all	267	121	2015-05-22	Competition	1	31.8057
all	200	222	2015-09-05	Return home	1	56.021
all	200	294	2015-06-19	Return home	1	42.2877
all	200	633	2015-08-07	Return home	1	43.6747
all	200	121	2015-05-31	Other	1	0
all	286	121	2015-05-31	Other	1	20.3646
all	1	482	2015-07-03	Return home	1	148.121
all	121	267	2015-05-22	Return home	1	31.8057
all	200	633	2015-08-21	Return home	1	43.6747
all	444	200	2015-06-05	Competition	1	44.8822
all	266	121	2015-05-10	Competition	1	31.8057
all	121	266	2015-05-10	Return home	1	31.8057
all	294	200	2015-06-19	Competition	1	42.2877
all	633	200	2015-08-21	Competition	1	43.6747
all	200	289	2015-11-30	Other	1	240.085
all	200	444	2015-06-05	Return home	1	44.8822
all	122	260	2015-05-22	Return home	1	96.8371
all	122	764	2015-10-22	Return home	1	61.4513
all	122	260	2015-05-23	Return home	1	96.8371
all	122	260	2015-05-21	Return home	1	96.8371
all	122	259	2015-05-02	Return home	1	41.0877
all	122	542	2015-08-03	Return home	1	465.491
all	122	544	2015-07-22	Other	1	53.9693
all	122	302	2015-08-16	Return home	1	25.5395
all	122	302	2015-08-19	Return home	1	25.5395
all	542	122	2015-08-03	Training	1	465.491
all	122	378	2015-06-20	Return home	1	33.0407
all	260	122	2015-05-22	Competition	1	96.8371
all	260	122	2015-05-21	Competition	1	96.8371
all	378	122	2015-06-20	Competition	1	33.0407
all	259	122	2015-05-02	Competition	1	41.0877
all	634	122	2015-08-15	Training	1	71.0561
all	122	634	2015-08-16	Return home	1	71.0561
all	260	122	2015-05-23	Competition	1	96.8371
all	544	545	2015-07-22	Training	1	37.6532
all	302	122	2015-08-19	Training	1	25.5395
all	544	122	2015-07-21	Training	1	53.9693
all	545	544	2015-07-21	Other	1	37.6532
all	764	122	2015-10-22	Riding	1	61.4513
all	302	122	2015-08-16	Training	1	25.5395
all	246	126	2015-05-16	Competition	1	14.2283
all	246	126	2015-08-15	Competition	1	14.2283
all	246	126	2015-10-09	Competition	1	14.2283
all	635	126	2015-10-13	Other	1	23.5169
all	126	247	2015-07-26	Return home	1	34.2768
all	126	247	2015-05-24	Return home	1	34.2768
all	126	635	2015-08-29	Return home	1	23.5169
all	126	247	2015-09-27	Return home	1	34.2768
all	126	246	2015-09-19	Return home	1	14.2283
all	247	126	2015-05-24	Competition	1	34.2768
all	126	246	2015-10-09	Return home	1	14.2283
all	247	126	2015-08-23	Competition	1	34.2768
all	126	246	2015-08-15	Return home	1	14.2283
all	246	126	2015-09-19	Competition	1	14.2283
all	635	126	2015-08-28	Other	1	23.5169
all	126	247	2015-08-23	Return home	1	34.2768
all	126	246	2015-05-16	Return home	1	14.2283
all	247	126	2015-07-26	Competition	1	34.2768
all	247	126	2015-09-27	Competition	1	34.2768
all	766	129	2015-10-05	Other	1	0
all	129	816	2015-11-30	Return home	3	0
all	816	129	2015-11-01	Other	3	0
all	129	766	2015-10-05	Return home	1	0
all	767	129	2015-10-01	Other	1	0
all	129	767	2015-10-01	Return home	1	0
all	547	130	2015-07-24	Riding	1	71.4624
all	817	130	2015-11-28	Other	1	15.2154
all	130	547	2015-07-24	Return home	1	71.4624
all	138	296	2015-05-10	Return home	1	0
all	296	138	2015-05-10	Training	1	0
all	769	138	2015-10-31	Other	2	66.0946
all	159	705	2015-09-25	Return home	1	30.4703
all	159	705	2015-09-27	Return home	1	30.4703
all	705	159	2015-09-27	Competition	1	30.4703
all	457	159	2015-06-05	Competition	1	272.824
all	159	457	2015-06-07	Return home	1	272.824
all	705	159	2015-09-20	Competition	1	30.4703
all	771	159	2015-10-01	Other	1	49.89
all	159	705	2015-09-20	Return home	1	30.4703
all	705	159	2015-09-25	Competition	1	30.4703
all	706	161	2015-09-05	Competition	2	393.426
all	819	161	2015-11-29	Other	1	322.821
all	161	584	2015-10-02	Return home	2	367.698
all	161	706	2015-09-05	Return home	2	393.426
all	584	161	2015-10-02	Competition	2	367.698
all	161	436	2015-06-06	Return home	2	302.363
all	436	161	2015-06-06	Competition	2	302.363
all	161	584	2015-09-27	Return home	2	367.698
all	161	819	2015-11-29	Return home	1	322.821
all	584	161	2015-09-27	Competition	2	367.698
all	772	163	2015-10-03	Competition	1	12.0858
all	163	772	2015-10-03	Return home	1	12.0858
all	640	164	2015-08-29	Competition	2	19.8666
all	164	460	2015-07-01	Return home	2	158.594
all	164	709	2015-09-27	Return home	2	80.5574
all	639	164	2015-08-22	Competition	2	37.2814
all	164	707	2015-09-05	Return home	2	96.5212
all	773	164	2015-10-17	Riding	2	76.3369
all	164	329	2015-08-08	Return home	2	62.315
all	164	559	2015-07-18	Return home	3	80.5574
all	707	164	2015-09-05	Competition	2	96.5212
all	164	708	2015-09-07	Return home	2	80.5574
all	164	329	2015-05-17	Return home	4	62.315
all	460	164	2015-06-30	Competition	2	158.594
all	164	773	2015-10-17	Return home	2	76.3369
all	329	164	2015-05-17	Competition	4	62.315
all	709	164	2015-09-27	Competition	2	80.5574
all	459	164	2015-06-27	Competition	2	80.5574
all	708	164	2015-09-07	Competition	2	80.5574
all	164	458	2015-06-14	Return home	2	78.5302
all	164	330	2015-05-24	Return home	4	78.5302
all	329	164	2015-08-08	Competition	2	62.315
all	458	164	2015-06-14	Competition	2	78.5302
all	558	164	2015-07-01	Competition	2	168.69
all	330	164	2015-05-24	Competition	4	78.5302
all	164	328	2015-05-09	Return home	4	55.87
all	164	459	2015-06-27	Return home	2	80.5574
all	328	164	2015-05-09	Training	4	55.87
all	559	164	2015-07-18	Competition	3	80.5574
all	164	639	2015-08-22	Return home	2	37.2814
all	164	640	2015-08-29	Return home	2	19.8666
all	164	558	2015-07-02	Return home	2	168.69
all	371	168	2015-05-30	Training	1	26.4727
all	710	168	2015-09-19	Riding	1	26.4727
all	461	168	2015-06-27	Training	1	26.4727
all	168	304	2015-05-03	Return home	1	26.4727
all	168	461	2015-06-27	Return home	1	26.4727
all	168	369	2015-05-10	Return home	1	26.4727
all	168	371	2015-05-30	Return home	1	26.4727
all	168	710	2015-09-19	Return home	1	26.4727
all	369	168	2015-05-10	Riding	1	26.4727
all	304	168	2015-05-03	Riding	1	26.4727
all	168	370	2015-05-17	Return home	1	26.4727
all	370	168	2015-05-17	Riding	1	26.4727
all	171	821	2015-11-23	Return home	1	25.2386
all	171	572	2015-11-29	Return home	1	21.9758
all	171	462	2015-08-31	Return home	1	74.7731
all	462	171	2015-09-01	Riding	1	74.7731
all	572	171	2015-11-18	Riding	1	21.9758
all	462	171	2015-06-26	Riding	1	74.7731
all	462	171	2015-09-21	Riding	1	74.7731
all	171	644	2015-08-10	Return home	1	74.7731
all	821	171	2015-11-19	Riding	1	25.2386
all	171	563	2015-07-31	Return home	1	192.34
all	171	462	2015-07-09	Return home	1	74.7731
all	171	711	2015-09-19	Return home	1	108.355
all	171	462	2015-09-30	Return home	1	74.7731
all	821	171	2015-11-23	Riding	1	25.2386
all	171	462	2015-06-30	Return home	1	74.7731
all	711	171	2015-09-13	Other	1	108.355
all	645	171	2015-08-11	Other	1	108.355
all	171	572	2015-11-18	Return home	1	21.9758
all	572	171	2015-11-29	Riding	1	21.9758
all	171	645	2015-08-15	Return home	1	108.355
all	171	462	2015-10-13	Return home	1	74.7731
all	171	462	2015-09-12	Return home	1	74.7731
all	462	171	2015-07-09	Riding	1	74.7731
all	563	171	2015-07-10	Other	1	192.34
all	644	171	2015-08-01	Riding	1	74.7731
all	171	712	2015-09-20	Return home	1	108.355
all	712	171	2015-09-20	Healthcare	1	108.355
all	462	171	2015-10-01	Riding	1	74.7731
all	171	821	2015-11-19	Return home	1	25.2386
all	462	171	2015-08-16	Riding	1	74.7731
all	713	174	2015-09-13	Competition	1	72.5022
all	774	174	2015-10-14	Other	1	46.9424
all	774	174	2015-11-01	Other	1	46.9424
all	174	352	2015-08-09	Return home	3	72.5022
all	174	352	2015-05-10	Return home	2	72.5022
all	174	228	2015-08-30	Return home	1	153.181
all	228	174	2015-08-29	Competition	1	153.181
all	815	174	2015-11-07	Training	1	90.1298
all	352	174	2015-06-14	Competition	3	72.5022
all	815	174	2015-11-01	Other	1	90.1298
all	174	352	2015-06-14	Return home	3	72.5022
all	174	744	2015-10-10	Return home	1	90.1298
all	174	815	2015-11-07	Return home	1	90.1298
all	174	744	2015-10-11	Return home	1	90.1298
all	174	713	2015-09-13	Return home	1	72.5022
all	352	174	2015-05-10	Competition	2	72.5022
all	744	174	2015-10-10	Other	1	90.1298
all	40	174	2015-10-01	Other	1	46.9424
all	352	174	2015-07-12	Competition	3	72.5022
all	744	174	2015-10-11	Other	1	90.1298
all	174	352	2015-07-12	Return home	3	72.5022
all	352	174	2015-08-09	Competition	3	72.5022
all	250	178	2015-05-30	Competition	1	55.2739
all	715	178	2015-09-26	Riding	1	44.635
all	178	457	2015-09-13	Return home	1	40.5556
all	178	249	2015-05-17	Return home	1	55.2739
all	250	178	2015-06-06	Competition	1	55.2739
all	178	250	2015-07-18	Return home	1	55.2739
all	250	178	2015-07-18	Competition	1	55.2739
all	250	178	2015-08-22	Competition	1	55.2739
all	457	178	2015-09-13	Competition	1	40.5556
all	178	250	2015-08-22	Return home	1	55.2739
all	249	178	2015-05-17	Riding	1	55.2739
all	178	715	2015-09-26	Return home	1	44.635
all	178	250	2015-05-30	Return home	1	55.2739
all	776	178	2015-10-11	Riding	1	44.635
all	178	250	2015-07-25	Return home	1	55.2739
all	250	178	2015-07-25	Competition	1	55.2739
all	178	250	2015-06-06	Return home	1	55.2739
all	178	776	2015-10-11	Return home	1	44.635
all	184	236	2015-05-10	Return home	1	36.9917
all	184	646	2015-08-09	Return home	1	88.023
all	184	300	2015-05-31	Return home	1	88.023
all	228	184	2015-06-19	Competition	1	153.181
all	300	184	2015-05-03	Other	1	88.023
all	236	184	2015-07-03	Competition	1	36.9917
all	300	184	2015-05-02	Other	1	88.023
all	236	184	2015-08-13	Competition	1	36.9917
all	184	300	2015-05-30	Return home	1	88.023
all	716	184	2015-09-05	Riding	1	44.2258
all	184	300	2015-05-03	Return home	1	88.023
all	184	777	2015-10-08	Return home	1	114.609
all	300	184	2015-05-30	Other	1	88.023
all	300	184	2015-05-23	Other	1	88.023
all	184	718	2015-09-24	Return home	1	88.4957
all	300	184	2015-05-31	Other	1	88.023
all	184	236	2015-07-05	Return home	1	36.9917
all	184	228	2015-08-30	Return home	1	153.181
all	184	565	2015-07-31	Return home	1	88.023
all	184	565	2015-07-17	Return home	1	88.023
all	565	184	2015-07-12	Other	1	88.023
all	184	236	2015-08-16	Return home	1	36.9917
all	717	184	2015-09-20	Riding	1	90.1298
all	565	184	2015-07-26	Other	1	88.023
all	184	717	2015-09-20	Return home	1	90.1298
all	184	462	2015-08-01	Return home	1	199.698
all	184	646	2015-08-24	Return home	1	88.023
all	717	184	2015-09-27	Riding	1	90.1298
all	184	716	2015-09-05	Return home	1	44.2258
all	646	184	2015-08-21	Other	1	88.023
all	777	184	2015-10-08	Riding	1	114.609
all	778	184	2015-10-31	Other	1	88.023
all	228	184	2015-08-28	Competition	1	153.181
all	184	300	2015-05-02	Return home	1	88.023
all	184	466	2015-06-30	Return home	1	88.023
all	718	184	2015-09-24	Riding	1	88.4957
all	184	717	2015-09-27	Return home	1	90.1298
all	646	184	2015-08-06	Other	1	88.023
all	184	228	2015-05-21	Return home	1	153.181
all	236	184	2015-05-08	Competition	1	36.9917
all	184	466	2015-06-09	Return home	1	88.023
all	184	777	2015-10-01	Return home	1	114.609
all	466	184	2015-06-26	Other	1	88.023
all	466	184	2015-06-01	Other	1	88.023
all	184	300	2015-05-23	Return home	1	88.023
all	462	184	2015-08-01	Training	1	199.698
all	467	184	2015-06-13	Training	1	153.181
all	184	467	2015-06-13	Return home	1	153.181
all	777	184	2015-10-01	Riding	1	114.609
all	470	188	2015-06-29	Other	2	20.3992
all	719	190	2015-09-27	Other	1	27.5655
all	194	295	2015-06-30	Return home	1	0
all	295	194	2015-06-30	Competition	1	0
all	194	295	2015-08-07	Return home	1	0
all	295	194	2015-08-07	Competition	1	0
all	196	247	2015-10-07	Return home	1	42.3305
all	196	267	2015-05-24	Return home	1	44.2258
all	196	266	2015-05-10	Return home	1	44.2258
all	222	196	2015-09-06	Competition	1	116.784
all	196	222	2015-09-06	Return home	1	116.784
all	196	294	2015-09-27	Return home	1	56.7016
all	196	633	2015-08-23	Return home	1	76.038
all	633	196	2015-08-09	Competition	1	76.038
all	294	196	2015-09-27	Competition	1	56.7016
all	569	196	2015-07-19	Competition	1	131.997
all	557	196	2015-07-26	Competition	1	76.038
all	196	633	2015-08-09	Return home	1	76.038
all	247	196	2015-10-07	Competition	1	42.3305
all	482	196	2015-07-05	Competition	1	116.836
all	196	569	2015-07-19	Return home	1	131.997
all	196	482	2015-07-05	Return home	1	116.836
all	266	196	2015-05-10	Competition	1	44.2258
all	633	196	2015-08-23	Competition	1	76.038
all	267	196	2015-05-24	Competition	1	44.2258
all	196	557	2015-07-26	Return home	1	76.038
all	781	472	2015-10-01	Other	1	36.557
all	472	197	2015-06-28	Other	1	28.8329
all	782	199	2015-10-18	Competition	1	37.5508
all	199	477	2015-10-12	Return home	1	372.531
all	199	782	2015-10-18	Return home	1	37.5508
all	199	652	2015-08-23	Return home	1	19.6729
all	199	652	2015-08-31	Return home	1	19.6729
all	652	199	2015-08-23	Training	1	19.6729
all	226	199	2015-05-23	Competition	1	59.7276
all	199	226	2015-05-23	Return home	1	59.7276
all	199	570	2015-07-27	Return home	1	0
all	570	199	2015-07-27	Competition	1	0
all	721	199	2015-09-20	Competition	1	0
all	652	199	2015-08-31	Competition	1	19.6729
all	199	721	2015-09-20	Return home	1	0
all	477	199	2015-10-12	Competition	1	372.531
all	202	829	2015-11-08	Return home	1	202.583
all	829	202	2015-11-08	Training	1	202.583
all	204	93	2015-09-18	Return home	1	0
all	93	204	2015-09-18	Training	1	0
all	204	725	2015-09-20	Return home	1	19.294
all	204	477	2015-06-28	Return home	1	156.071
all	477	204	2015-06-28	Competition	1	156.071
all	725	204	2015-09-20	Competition	1	19.294
all	206	783	2015-10-17	Return home	1	23.6351
all	479	206	2015-08-29	Competition	2	0
all	206	478	2015-06-24	Return home	2	21.1762
all	343	206	2015-07-05	Competition	1	17.524
all	206	292	2015-05-31	Return home	1	72.4371
all	206	342	2015-05-16	Return home	1	23.6351
all	479	206	2015-09-19	Competition	5	0
all	206	343	2015-05-09	Return home	1	17.524
all	479	206	2015-10-10	Competition	1	0
all	479	206	2015-08-30	Competition	4	0
all	206	341	2015-05-10	Return home	1	21.1762
all	206	340	2015-06-20	Return home	8	17.524
all	478	206	2015-06-17	Training	1	21.1762
all	206	573	2015-07-03	Return home	4	0
all	783	206	2015-10-17	Riding	1	23.6351
all	206	341	2015-05-26	Return home	1	21.1762
all	292	206	2015-07-19	Competition	3	72.4371
all	342	206	2015-05-16	Competition	1	23.6351
all	479	206	2015-06-28	Competition	1	0
all	206	653	2015-08-08	Return home	1	54.5517
all	575	206	2015-07-05	Competition	3	17.0168
all	292	206	2015-05-31	Competition	1	72.4371
all	206	289	2015-08-03	Return home	3	0
all	206	340	2015-05-23	Return home	1	17.524
all	206	343	2015-07-05	Return home	1	17.524
all	206	340	2015-06-27	Return home	6	17.524
all	206	478	2015-06-17	Return home	1	21.1762
all	206	292	2015-06-07	Return home	1	72.4371
all	206	340	2015-06-13	Return home	1	17.524
all	343	206	2015-05-23	Competition	3	17.524
all	206	574	2015-07-11	Return home	2	193.465
all	206	479	2015-08-29	Return home	2	0
all	206	343	2015-05-23	Return home	3	17.524
all	574	206	2015-07-11	Competition	2	193.465
all	573	206	2015-07-03	Training	4	0
all	292	206	2015-08-02	Competition	2	72.4371
all	341	206	2015-05-09	Other	3	21.1762
all	343	206	2015-05-09	Competition	1	17.524
all	340	206	2015-05-23	Competition	1	17.524
all	478	206	2015-06-24	Training	2	21.1762
all	206	292	2015-08-02	Return home	2	72.4371
all	653	206	2015-08-08	Competition	1	54.5517
all	340	206	2015-06-20	Competition	8	17.524
all	292	206	2015-06-07	Competition	1	72.4371
all	206	479	2015-06-28	Return home	1	0
all	340	206	2015-06-27	Competition	6	17.524
all	206	479	2015-08-30	Return home	4	0
all	206	341	2015-05-09	Return home	2	21.1762
all	206	292	2015-08-16	Return home	1	72.4371
all	341	206	2015-05-26	Training	1	21.1762
all	206	292	2015-07-19	Return home	3	72.4371
all	206	479	2015-10-10	Return home	1	0
all	206	575	2015-07-05	Return home	3	17.0168
all	289	206	2015-08-03	Training	3	0
all	340	206	2015-06-13	Competition	1	17.524
all	292	206	2015-08-16	Competition	1	72.4371
all	206	479	2015-09-19	Return home	5	0
all	374	208	2015-05-14	Riding	1	16.2708
all	576	208	2015-07-15	Training	2	17.6972
all	785	208	2015-10-30	Riding	2	39.3318
all	208	285	2015-05-14	Return home	1	16.2708
all	208	374	2015-05-14	Return home	1	16.2708
all	373	208	2015-05-28	Riding	1	16.2708
all	208	577	2015-07-30	Return home	2	17.6972
all	577	208	2015-07-30	Training	2	17.6972
all	375	208	2015-05-28	Riding	1	16.2708
all	208	785	2015-10-30	Return home	2	39.3318
all	208	576	2015-07-15	Return home	2	17.6972
all	285	208	2015-05-14	Riding	1	16.2708
all	208	373	2015-05-28	Return home	1	16.2708
all	208	375	2015-05-28	Return home	1	16.2708
all	830	194	2015-11-28	Other	1	68.6084
all	212	291	2015-07-04	Return home	1	54.8964
all	212	578	2015-07-25	Return home	1	44.3626
all	291	212	2015-07-04	Training	1	54.8964
all	227	212	2015-07-19	Riding	1	25.5932
all	212	481	2015-06-24	Return home	1	112.166
all	578	212	2015-07-25	Competition	1	44.3626
all	212	481	2015-07-23	Return home	1	112.166
all	481	212	2015-07-23	Training	1	112.166
all	212	291	2015-06-13	Return home	1	54.8964
all	481	212	2015-06-24	Training	1	112.166
all	212	227	2015-07-19	Return home	1	25.5932
all	291	212	2015-06-13	Training	1	54.8964
all	726	212	2015-09-27	Other	1	0
all	213	831	2015-11-14	Return home	3	0
all	831	213	2015-11-14	Training	3	0
all	831	213	2015-11-14	Training	3	0
all	213	831	2015-11-14	Return home	3	0
all	213	579	2015-07-04	Return home	1	10.5997
all	579	213	2015-07-04	Training	1	10.5997
all	213	661	2015-09-12	Return home	1	80.4613
all	580	213	2015-07-25	Training	1	16.0304
all	661	213	2015-08-21	Training	1	80.4613
all	213	661	2015-08-21	Return home	1	80.4613
all	213	580	2015-07-25	Return home	1	16.0304
all	661	213	2015-09-12	Training	1	80.4613
all	216	482	2015-06-14	Return home	1	0
all	482	216	2015-06-14	Competition	1	0
all	218	664	2015-08-30	Return home	1	41.7455
all	727	218	2015-09-27	Riding	1	34.6069
all	218	662	2015-08-01	Return home	1	34.6069
all	218	727	2015-09-27	Return home	1	34.6069
all	664	218	2015-08-30	Competition	1	41.7455
all	218	663	2015-08-09	Return home	1	34.6069
all	663	218	2015-08-09	Riding	1	34.6069
all	662	218	2015-08-01	Riding	1	34.6069
all	730	220	2015-09-11	Healthcare	1	81.6506
all	665	220	2015-08-25	Training	1	13.2917
all	220	312	2015-05-24	Return home	1	81.6506
all	665	220	2015-08-18	Training	1	13.2917
all	220	730	2015-09-11	Return home	1	81.6506
all	220	314	2015-05-31	Return home	1	49.0143
all	292	220	2015-10-25	Other	1	298.856
all	220	313	2015-05-31	Other	1	29.3142
all	220	665	2015-08-25	Return home	1	13.2917
all	220	584	2015-07-09	Return home	1	0
all	584	220	2015-07-09	Competition	1	0
all	312	220	2015-05-23	Healthcare	1	81.6506
all	314	220	2015-05-31	Competition	1	49.0143
all	220	292	2015-10-31	Return home	1	298.856
all	220	665	2015-08-18	Return home	1	13.2917
all	495	494	2015-06-06	Other	1	644.685
all	221	282	2015-05-28	Return home	1	3213.89
all	282	221	2015-05-18	Training	1	3213.89
all	496	495	2015-06-07	Other	1	1579.63
all	493	492	2015-06-03	Other	1	650.102
all	494	493	2015-06-05	Other	1	526.396
all	585	497	2015-07-09	Training	1	19.287
all	670	497	2015-10-10	Competition	1	28.172
all	497	670	2015-10-10	Return home	1	28.172
all	497	496	2015-06-27	Other	1	59.967
all	497	585	2015-07-09	Return home	1	19.287
